# Supplementary material for: A repurposed AMP binding domain reveals mitochondrial protein AMPylation as a regulator of cellular metabolism
Source: Nat Commun. 2025 Aug 23;16:7863. doi: 10.1038/s41467-025-63014-z (PMC12375108; doi:10.1038/s41467-025-63014-z)
Supplement: Supplementary file 3 — Supplementary Data 1 [file 41467_2025_63014_MOESM3_ESM.xlsx]

## Sheet: Proteins WTvsDA
Supplementary Data 1. AMPylated proteins enriched using GST-hinT H101N from E. coli over expressing WT SelO or the hyperactive V242A SelO.
Abundance area values calculated via label-free quantitation using Proteome Discoverer 2.2. Enriched proteins have an Abundance Ratio (WT/DA) >1.5 or were IDed with missing values in WT sample but not found in DA sample. All proteins were filtered for peptide FDR < 0.01 and protein FDR < 0.05.
Uniprot Accession	Protein Description	Sum PEP Score	Coverage [%]	# Peptides	# PSMs	# Unique Peptides	Abundance Ratio (WT/DA)	Log2(WT/DA)	Abundance (DA)	Abundance (WT)	Found in DA	Found in WT
B1XBY9	DNA-directed RNA polymerase subunit beta OS=Escherichia coli (strain K12 / DH10B) OX=316385 GN=rpoB PE=3 SV=1	193.004	50	59	113	59	15.264	3.93	2.91443e+07	8.80883e+08	High	High
C4ZYG8	Protein adenylyltransferase SelO OS=Escherichia coli (strain K12 / MC4100 / BW2952) OX=595496 GN=selO PE=3 SV=1	154.174	50	26	423	26	15.589	3.96	1.13095e+10	1.60377e+11	High	High
P0A6Y8	Chaperone protein DnaK OS=Escherichia coli (strain K12) OX=83333 GN=dnaK PE=1 SV=2	145.005	70	43	83	43	1.882	0.91	1.97624e+08	3.50417e+08	High	High
P0AFG3	2-oxoglutarate dehydrogenase E1 component OS=Escherichia coli (strain K12) OX=83333 GN=sucA PE=1 SV=1	137.437	45	36	85	36	1.069	0.1	5.16063e+08	5.42201e+08	High	High
P25516	Aconitate hydratase A OS=Escherichia coli (strain K12) OX=83333 GN=acnA PE=1 SV=3	128.279	54	37	88	37	0.862	-0.21	4.72638e+08	4.23688e+08	High	High
P0A9C5	Glutamine synthetase OS=Escherichia coli (strain K12) OX=83333 GN=glnA PE=1 SV=2	125.855	74	31	140	31	0.179	-2.48	1.87611e+10	2.42471e+09	High	High
P09373	Formate acetyltransferase 1 OS=Escherichia coli (strain K12) OX=83333 GN=pflB PE=1 SV=2	110.994	51	31	47	31	17.677	4.14	4.79123e+06	3.97379e+08	High	High
P46889	DNA translocase FtsK OS=Escherichia coli (strain K12) OX=83333 GN=ftsK PE=1 SV=2	108.157	31	32	42	32	14.116	3.82	1.09215e+06	2.99586e+08	Peak Found	High
C5A1D5	Chaperonin GroEL OS=Escherichia coli (strain K12 / MC4100 / BW2952) OX=595496 GN=groEL PE=1 SV=1	85.125	56	26	62	26	1.727	0.79	1.11869e+08	2.08647e+08	High	High
P0CE47	Elongation factor Tu 1 OS=Escherichia coli (strain K12) OX=83333 GN=tufA PE=1 SV=1	82.678	73	23	62	23	1.762	0.82	2.16339e+08	4.13628e+08	High	High
C4ZUJ5	Elongation factor G OS=Escherichia coli (strain K12 / MC4100 / BW2952) OX=595496 GN=fusA PE=3 SV=1	74.454	43	23	41	23	4.511	2.17	2.26154e+07	1.43318e+08	High	High
P33602	NADH-quinone oxidoreductase subunit G OS=Escherichia coli (strain K12) OX=83333 GN=nuoG PE=1 SV=4	73.593	35	26	29	26	9.769	3.29	1.7452e+07	1.39408e+08	High	High
P62399	Large ribosomal subunit protein uL5 OS=Escherichia coli (strain K12) OX=83333 GN=rplE PE=1 SV=2	71.512	74	16	35	16	19.128	4.26	2.33724e+07	6.15229e+08	High	High
B1XBZ0	DNA-directed RNA polymerase subunit beta' OS=Escherichia coli (strain K12 / DH10B) OX=316385 GN=rpoC PE=3 SV=1	65.606	25	27	43	27	1.786	0.84	3.64072e+07	5.99361e+07	High	High
P0A9D2	Glutathione S-transferase GstA OS=Escherichia coli (strain K12) OX=83333 GN=gstA PE=1 SV=1	64.004	54	11	37	11	1.375	0.46	3.75209e+08	484163422	High	High
P09832	Glutamate synthase [NADPH] small chain OS=Escherichia coli (strain K12) OX=83333 GN=gltD PE=1 SV=3	58.386	43	20	23	20	49.129	5.62	1.04684e+06	1.57185e+08	Peak Found	High
P0ACE7	Purine nucleoside phosphoramidase OS=Escherichia coli (strain K12) OX=83333 GN=hinT PE=1 SV=1	57.4	74	8	566	8	0.875	-0.19	3.72976e+11	2.22809e+11	High	High
P0AG67	Small ribosomal subunit protein bS1 OS=Escherichia coli (strain K12) OX=83333 GN=rpsA PE=1 SV=1	57.102	41	20	34	20	1.211	0.28	4.47286e+07	7.34962e+07	High	High
B1X6G8	Large ribosomal subunit protein uL2 OS=Escherichia coli (strain K12 / DH10B) OX=316385 GN=rplB PE=3 SV=1	54.773	56	14	42	14	0.757	-0.4	2.97877e+08	2.19434e+08	High	High
P0A7V3	Small ribosomal subunit protein uS3 OS=Escherichia coli (strain K12) OX=83333 GN=rpsC PE=1 SV=2	54.276	70	17	52	17	1.476	0.56	7.09334e+08	1.04561e+09	High	High
C4ZSQ5	Polyribonucleotide nucleotidyltransferase OS=Escherichia coli (strain K12 / MC4100 / BW2952) OX=595496 GN=pnp PE=3 SV=1	51.365	29	18	33	18	2.002	1	3.69199e+07	7.34578e+07	High	High
P0AC41	Succinate dehydrogenase flavoprotein subunit OS=Escherichia coli (strain K12) OX=83333 GN=sdhA PE=1 SV=1	50.28	32	15	23	15	12.188	3.61	6.75442e+06	1.09373e+08	High	High
C4ZRR1	Small ribosomal subunit protein uS2 OS=Escherichia coli (strain K12 / MC4100 / BW2952) OX=595496 GN=rpsB PE=3 SV=1	49.473	56	16	30	16	3.625	1.86	2.66655e+07	100075203	High	High
C4ZUH5	Large ribosomal subunit protein uL3 OS=Escherichia coli (strain K12 / MC4100 / BW2952) OX=595496 GN=rplC PE=3 SV=1	48.554	63	15	35	15	1.461	0.55	1.43218e+08	2.09134e+08	High	High
P32176	Formate dehydrogenase-O major subunit OS=Escherichia coli (strain K12) OX=83333 GN=fdoG PE=1 SV=5	48.459	19	13	18	13	5.237	2.39	812124	2.19939e+07	Peak Found	High
P0ABH7	Citrate synthase OS=Escherichia coli (strain K12) OX=83333 GN=gltA PE=1 SV=1	48.076	36	14	31	14	26.838	4.75	5.82343e+06	344408707	High	High
C4ZZA4	Succinylornithine transaminase OS=Escherichia coli (strain K12 / MC4100 / BW2952) OX=595496 GN=astC PE=3 SV=1	47.916	49	13	21	13	8.435	3.08	7.14591e+06	7.9739e+07	High	High
C4ZSH9	D-tagatose-1,6-bisphosphate aldolase subunit GatZ OS=Escherichia coli (strain K12 / MC4100 / BW2952) OX=595496 GN=gatZ PE=3 SV=1	46.889	35	11	23	11	5.955	2.57	2.91778e+07	1.67661e+08	High	High
P09546	Bifunctional protein PutA OS=Escherichia coli (strain K12) OX=83333 GN=putA PE=1 SV=3	45.871	16	14	17	14	3.001	1.59	4.87798e+07	15514917	High	High
P00562	Bifunctional aspartokinase/homoserine dehydrogenase 2 OS=Escherichia coli (strain K12) OX=83333 GN=metL PE=1 SV=3	45.363	22	17	29	17	0.721	-0.47	1.69891e+08	1.22824e+08	High	High
P00393	Type II NADH:quinone oxidoreductase OS=Escherichia coli (strain K12) OX=83333 GN=ndh PE=1 SV=2	44.979	38	10	12	10	100	6.64	0	1.42418e+07	Not Found	High
P0A7W1	Small ribosomal subunit protein uS5 OS=Escherichia coli (strain K12) OX=83333 GN=rpsE PE=1 SV=2	44.325	63	10	26	10	5.492	2.46	8.28255e+07	4.45125e+08	High	High
P0ABB4	ATP synthase subunit beta OS=Escherichia coli (strain K12) OX=83333 GN=atpD PE=1 SV=2	43.566	37	13	23	13	1.308	0.39	3.74964e+07	5.99682e+07	High	High
P0AAI3	ATP-dependent zinc metalloprotease FtsH OS=Escherichia coli (strain K12) OX=83333 GN=ftsH PE=1 SV=1	42.63	25	14	31	14	0.827	-0.27	5.47782e+07	4.45634e+07	High	High
P0A9P6	ATP-dependent RNA helicase DeaD OS=Escherichia coli (strain K12) OX=83333 GN=deaD PE=1 SV=2	41.26	24	14	24	14	1.618	0.69	2.57105e+07	41683176	High	High
P61175	Large ribosomal subunit protein uL22 OS=Escherichia coli (strain K12) OX=83333 GN=rplV PE=1 SV=1	40.154	56	10	19	10	1.788	0.84	4.3027e+07	8.61651e+07	High	High
C4ZZ12	ATP synthase subunit alpha OS=Escherichia coli (strain K12 / MC4100 / BW2952) OX=595496 GN=atpA PE=3 SV=1	40.102	28	14	20	13	3.746	1.91	5.43851e+06	6.76734e+06	High	High
B1XBE0	Chaperone protein DnaJ OS=Escherichia coli (strain K12 / DH10B) OX=316385 GN=dnaJ PE=3 SV=1	39.515	35	14	22	14	3.503	1.81	9.21393e+06	7.38011e+07	High	High
P0A9B2	Glyceraldehyde-3-phosphate dehydrogenase A OS=Escherichia coli (strain K12) OX=83333 GN=gapA PE=1 SV=2	39.357	57	16	27	16	2.142	1.1	5.73627e+07	7.72231e+07	High	High
C4ZUB1	Ribonuclease BN OS=Escherichia coli (strain K12 / MC4100 / BW2952) OX=595496 GN=rbn PE=3 SV=1	39.342	50	12	33	12	1.037	0.05	1.86041e+08	1.80262e+08	High	High
P0A9P4	Thioredoxin reductase OS=Escherichia coli (strain K12) OX=83333 GN=trxB PE=1 SV=2	38.956	40	8	11	8	100	6.64	0	4.00798e+07	Not Found	High
P0A9G6	Isocitrate lyase OS=Escherichia coli (strain K12) OX=83333 GN=aceA PE=1 SV=1	37.982	32	13	14	13	31.423	4.97	1.45935e+06	1.55933e+08	Peak Found	High
P0AG30	Transcription termination factor Rho OS=Escherichia coli (strain K12) OX=83333 GN=rho PE=1 SV=1	37.773	29	12	17	12	2.9	1.54	2.85431e+08	1.50021e+08	High	High
P0A9X4	Cell shape-determining protein MreB OS=Escherichia coli (strain K12) OX=83333 GN=mreB PE=1 SV=1	37.755	44	11	19	11	7.621	2.93	4.56556e+06	7.48249e+07	High	High
G0ZKW2	Beta-galactosidase OS=Escherichia coli str. K-12 substr. MG1655 OX=511145 GN=lacZ PE=3 SV=1	37.035	16	14	15	14	5.333	2.41	717702	3.48996e+07	Peak Found	High
P0A7Z4	DNA-directed RNA polymerase subunit alpha OS=Escherichia coli (strain K12) OX=83333 GN=rpoA PE=1 SV=1	36.599	45	14	23	14	5.975	2.58	3.43943e+07	2.40967e+08	High	High
P02931	Outer membrane porin F OS=Escherichia coli (strain K12) OX=83333 GN=ompF PE=1 SV=1	35.58	36	11	25	11	1.474	0.56	2.22717e+08	3.18781e+08	High	High
D0VEX5	Enoyl-[acyl-carrier-protein] reductase [NADH] OS=Escherichia coli LW1655F+ OX=527799 GN=fabI PE=3 SV=1	35.229	58	12	19	12	9.055	3.18	2.39823e+06	8.05267e+07	High	High
P0A7L0	Large ribosomal subunit protein uL1 OS=Escherichia coli (strain K12) OX=83333 GN=rplA PE=1 SV=2	35.095	44	9	22	9	0.92	-0.12	2.34459e+08	2.54621e+08	High	High
P0ABC3	Modulator of FtsH protease HflC OS=Escherichia coli (strain K12) OX=83333 GN=hflC PE=1 SV=1	33.867	38	12	19	12	0.979	-0.03	2.22636e+07	2.24056e+07	High	High
B1XB92	Glycerol kinase OS=Escherichia coli (strain K12 / DH10B) OX=316385 GN=glpK PE=3 SV=1	33.827	35	14	18	14	2.419	1.27	1.14542e+07	2.65061e+07	High	High
P76558	NADP-dependent malic enzyme OS=Escherichia coli (strain K12) OX=83333 GN=maeB PE=1 SV=1	33.68	23	13	16	13	6.466	2.69	1.27668e+06	18288361	Peak Found	High
B1XFM4	Trigger factor OS=Escherichia coli (strain K12 / DH10B) OX=316385 GN=tig PE=3 SV=1	33.601	38	16	24	16	2.903	1.54	7.01466e+06	3.1535e+07	High	High
P0A6Z3	Chaperone protein HtpG OS=Escherichia coli (strain K12) OX=83333 GN=htpG PE=1 SV=1	33.571	26	12	16	12	2.522	1.33	7.58991e+06	2.00265e+07	High	High
P0AG55	Large ribosomal subunit protein uL6 OS=Escherichia coli (strain K12) OX=83333 GN=rplF PE=1 SV=2	33.174	58	11	22	11	3.64	1.86	5.77857e+07	1.63672e+08	High	High
B1X6E8	Small ribosomal subunit protein uS4 OS=Escherichia coli (strain K12 / DH10B) OX=316385 GN=rpsD PE=3 SV=1	33.094	52	13	26	13	1.268	0.34	2.87572e+08	3.65169e+08	High	High
P33232	L-lactate dehydrogenase OS=Escherichia coli (strain K12) OX=83333 GN=lldD PE=1 SV=1	32.503	34	11	13	11	35.052	5.13	340140	4.88301e+07	Peak Found	High
P36683	Aconitate hydratase B OS=Escherichia coli (strain K12) OX=83333 GN=acnB PE=1 SV=3	32.275	16	13	18	13	2.603	1.38	5.68412e+06	1.4973e+07	High	High
P0A6H5	ATP-dependent protease ATPase subunit HslU OS=Escherichia coli (strain K12) OX=83333 GN=hslU PE=1 SV=1	31.884	28	12	20	12	3.295	1.72	1.26635e+07	5.24737e+07	High	High
P21513	Ribonuclease E OS=Escherichia coli (strain K12) OX=83333 GN=rne PE=1 SV=6	31.507	11	9	19	9	1.203	0.27	8.07178e+06	8.19602e+06	High	High
C4ZUG5	Large ribosomal subunit protein uL14 OS=Escherichia coli (strain K12 / MC4100 / BW2952) OX=595496 GN=rplN PE=3 SV=1	31.449	43	4	15	4	6.276	2.65	4.4921e+07	266908271	High	High
P03018	DNA helicase II OS=Escherichia coli (strain K12) OX=83333 GN=uvrD PE=1 SV=1	31.275	23	14	16	14	13.149	3.72	1.58971e+06	3.54967e+07	Peak Found	High
P63284	Chaperone protein ClpB OS=Escherichia coli (strain K12) OX=83333 GN=clpB PE=1 SV=1	30.717	19	14	21	14	1.379	0.46	1.94585e+07	2.74711e+07	High	High
P0A717	Ribose-phosphate pyrophosphokinase OS=Escherichia coli (strain K12) OX=83333 GN=prs PE=1 SV=2	30.563	38	9	14	9	2.18	1.12	1.1521e+07	1.99572e+07	High	High
P0A9P0	Dihydrolipoyl dehydrogenase OS=Escherichia coli (strain K12) OX=83333 GN=lpdA PE=1 SV=2	30.54	30	12	21	12	1.44	0.53	8.2759e+06	1.17859e+07	High	High
P0AG90	Protein translocase subunit SecD OS=Escherichia coli (strain K12) OX=83333 GN=secD PE=1 SV=1	30.493	23	13	15	12	7.983	3	2.48427e+06	3.38647e+07	High	High
P0AFG6	Dihydrolipoyllysine-residue succinyltransferase component of 2-oxoglutarate dehydrogenase complex OS=Escherichia coli (strain K12) OX=83333 GN=sucB PE=1 SV=2	30.317	22	10	16	10	0.682	-0.55	4.28195e+07	2.8937e+07	High	High
P76373	UDP-glucose 6-dehydrogenase OS=Escherichia coli (strain K12) OX=83333 GN=ugd PE=1 SV=1	30.247	32	12	12	12	7.753	2.95	655317	5.11219e+07	Peak Found	High
P76104	23S rRNA 5-hydroxycytidine C2501 synthase OS=Escherichia coli (strain K12) OX=83333 GN=rlhA PE=1 SV=2	29.783	21	11	12	11	100	6.64	0	1.55222e+07	Not Found	High
P0AFG8	Pyruvate dehydrogenase E1 component OS=Escherichia coli (strain K12) OX=83333 GN=aceE PE=1 SV=2	29.329	17	14	24	14	2.049	1.04	2.50944e+07	4.4255e+07	High	High
P06959	Dihydrolipoyllysine-residue acetyltransferase component of pyruvate dehydrogenase complex OS=Escherichia coli (strain K12) OX=83333 GN=aceF PE=1 SV=3	28.984	20	10	18	10	1.181	0.24	1.7569e+07	1.88738e+07	High	High
C5A0R1	Soluble pyridine nucleotide transhydrogenase OS=Escherichia coli (strain K12 / MC4100 / BW2952) OX=595496 GN=sthA PE=3 SV=1	28.524	26	8	10	8	100	6.64	0	1.77966e+07	Not Found	High
B1X6J1	Small ribosomal subunit protein uS7 OS=Escherichia coli (strain K12 / DH10B) OX=316385 GN=rpsG PE=3 SV=1	28.504	42	8	18	8	1.156	0.21	1.28406e+08	1.46366e+08	High	High
P0ABC7	Modulator of FtsH protease HflK OS=Escherichia coli (strain K12) OX=83333 GN=hflK PE=1 SV=1	28.372	30	11	17	11	0.7	-0.51	2.39414e+07	1.65705e+07	High	High
P02925	Ribose import binding protein RbsB OS=Escherichia coli (strain K12) OX=83333 GN=rbsB PE=1 SV=1	28.29	42	9	9	9	2.911	1.54	3.04247e+06	8.6158e+06	High	High
P0A910	Outer membrane protein A OS=Escherichia coli (strain K12) OX=83333 GN=ompA PE=1 SV=1	27.052	35	10	20	10	1.723	0.78	3.82138e+07	6.40891e+07	High	High
B1X9T7	Tryptophanase OS=Escherichia coli (strain K12 / DH10B) OX=316385 GN=tnaA PE=3 SV=1	26.995	26	12	20	12	3.112	1.64	1.85265e+07	58968862	High	High
A0A4D6FVL5	LacI OS=Escherichia coli str. K-12 substr. MG1655 OX=511145 GN=lacI PE=4 SV=1	26.166	32	10	17	10	3.182	1.67	1.07495e+07	4.15991e+07	High	High
P0A7S9	Small ribosomal subunit protein uS13 OS=Escherichia coli (strain K12) OX=83333 GN=rpsM PE=1 SV=2	26.062	54	8	14	8	1.794	0.84	5.08464e+07	1.08127e+08	High	High
P30870	Bifunctional glutamine synthetase adenylyltransferase/adenylyl-removing enzyme OS=Escherichia coli (strain K12) OX=83333 GN=glnE PE=1 SV=2	26.045	10	7	16	7	0.957	-0.06	2.49211e+07	2.32191e+07	High	High
B1X6H0	Large ribosomal subunit protein uL4 OS=Escherichia coli (strain K12 / DH10B) OX=316385 GN=rplD PE=3 SV=1	25.387	46	8	18	8	4.006	2	6.84845e+07	3.37136e+08	High	High
P0A9K3	PhoH-like protein OS=Escherichia coli (strain K12) OX=83333 GN=ybeZ PE=1 SV=2	24.581	29	7	11	7	6.039	2.59	682054	18561314	High	High
P31119	Bifunctional protein Aas OS=Escherichia coli (strain K12) OX=83333 GN=aas PE=1 SV=2	24.466	17	10	11	10	100	6.64	0	1.50336e+07	Not Found	High
C4ZQ19	Serine--tRNA ligase OS=Escherichia coli (strain K12 / MC4100 / BW2952) OX=595496 GN=serS PE=3 SV=1	24.351	25	8	9	8	100	6.64	0	4.99624e+06	Not Found	High
B1XAZ0	4-hydroxy-3-methylbut-2-en-1-yl diphosphate synthase (flavodoxin) OS=Escherichia coli (strain K12 / DH10B) OX=316385 GN=ispG PE=3 SV=1	23.976	30	11	12	11	3.389	1.76	698138	9.0147e+06	High	High
P0ADR8	Pyrimidine/purine nucleotide 5'-monophosphate nucleosidase OS=Escherichia coli (strain K12) OX=83333 GN=ppnN PE=1 SV=1	23.143	23	9	10	9	100	6.64	--	1.27925e+07	High	High
P27550	Acetyl-coenzyme A synthetase OS=Escherichia coli (strain K12) OX=83333 GN=acs PE=1 SV=2	22.929	20	9	10	9	100	6.64	--	955837	High	High
C4ZTJ5	ATP-dependent Clp protease ATP-binding subunit ClpX OS=Escherichia coli (strain K12 / MC4100 / BW2952) OX=595496 GN=clpX PE=3 SV=1	22.796	29	10	13	10	5.221	2.38	4.28803e+06	2.04475e+07	High	High
P06612	DNA topoisomerase 1 OS=Escherichia coli (strain K12) OX=83333 GN=topA PE=1 SV=2	22.716	13	10	14	10	1.637	0.71	1.49791e+07	2.57048e+07	High	High
P10408	Protein translocase subunit SecA OS=Escherichia coli (strain K12) OX=83333 GN=secA PE=1 SV=2	22.684	12	8	12	8	1.739	0.8	2.72722e+06	8.61346e+06	High	High
B1XBF6	4-hydroxy-tetrahydrodipicolinate reductase OS=Escherichia coli (strain K12 / DH10B) OX=316385 GN=dapB PE=3 SV=1	22.645	30	6	16	6	1.077	0.11	2.18874e+08	2.43221e+08	High	High
A0A4D6FXD9	Beta-lactamase OS=Escherichia coli str. K-12 substr. MG1655 OX=511145 GN=ampR PE=3 SV=1	22.505	38	9	14	9	1.196	0.26	1.15149e+07	1.62583e+07	High	High
B1X6G5	Large ribosomal subunit protein uL16 OS=Escherichia coli (strain K12 / DH10B) OX=316385 GN=rplP PE=3 SV=1	22.42	35	5	17	5	0.581	-0.78	2.44701e+08	1.35615e+08	High	High
P0AC33	Fumarate hydratase class I, aerobic OS=Escherichia coli (strain K12) OX=83333 GN=fumA PE=1 SV=2	22.178	22	8	11	8	1.246	0.32	8.57679e+06	1.73909e+07	High	High
C4ZSX4	Malate dehydrogenase OS=Escherichia coli (strain K12 / MC4100 / BW2952) OX=595496 GN=mdh PE=3 SV=1	21.548	43	9	13	9	1.486	0.57	7.38712e+06	1.076e+07	High	High
P0A836	Succinate--CoA ligase [ADP-forming] subunit beta OS=Escherichia coli (strain K12) OX=83333 GN=sucC PE=1 SV=1	21.339	26	8	13	8	1.941	0.96	5.44304e+06	1.07626e+07	High	High
P0A7R1	Large ribosomal subunit protein bL9 OS=Escherichia coli (strain K12) OX=83333 GN=rplI PE=1 SV=1	20.621	53	7	12	7	2.159	1.11	2.65226e+07	5.8359e+07	High	High
P76403	tRNA hydroxylation protein P OS=Escherichia coli (strain K12) OX=83333 GN=trhP PE=1 SV=1	20.237	16	7	8	7	100	6.64	0	2.52877e+07	Not Found	High
B1XDI9	Enolase OS=Escherichia coli (strain K12 / DH10B) OX=316385 GN=eno PE=3 SV=1	20.23	28	8	11	8	1.399	0.48	8.82138e+06	8.40852e+06	High	High
B1XGY0	Translation initiation factor IF-2 OS=Escherichia coli (strain K12 / DH10B) OX=316385 GN=infB PE=3 SV=1	20.012	12	10	14	10	0.844	-0.24	4.85921e+06	5.89193e+06	High	High
P00550	PTS system mannitol-specific EIICBA component OS=Escherichia coli (strain K12) OX=83333 GN=mtlA PE=1 SV=1	19.69	12	6	7	6	5.077	2.34	2.80781e+06	1.6752e+07	High	High
P0A7X3	Small ribosomal subunit protein uS9 OS=Escherichia coli (strain K12) OX=83333 GN=rpsI PE=1 SV=2	19.614	42	6	16	6	1.933	0.95	8.78084e+07	2.0679e+08	High	High
P0A9Q7	Bifunctional aldehyde-alcohol dehydrogenase AdhE OS=Escherichia coli (strain K12) OX=83333 GN=adhE PE=1 SV=2	19.426	11	7	11	7	0.498	-1.01	8.00429e+06	5.07506e+06	High	High
P0A912	Peptidoglycan-associated lipoprotein OS=Escherichia coli (strain K12) OX=83333 GN=pal PE=1 SV=1	19.272	38	5	12	5	1.116	0.16	3.63881e+07	4.54562e+07	High	High
P0ABK5	Cysteine synthase A OS=Escherichia coli (strain K12) OX=83333 GN=cysK PE=1 SV=2	19.239	27	7	9	7	5.635	2.49	1.87416e+06	8.92493e+06	High	High
B1XBE8	Small ribosomal subunit protein bS20 OS=Escherichia coli (strain K12 / DH10B) OX=316385 GN=rpsT PE=3 SV=1	18.427	44	6	13	6	0.643	-0.64	1.3052e+08	7.83449e+07	High	High
B1XBY5	Large ribosomal subunit protein uL11 OS=Escherichia coli (strain K12 / DH10B) OX=316385 GN=rplK PE=3 SV=1	18.332	28	4	12	4	1.577	0.66	3.14118e+07	4.78878e+07	High	High
P27302	Transketolase 1 OS=Escherichia coli (strain K12) OX=83333 GN=tktA PE=1 SV=5	17.935	14	7	10	7	3.017	1.59	1.73122e+06	6.67508e+06	High	High
P33235	Flagellar hook-associated protein 1 OS=Escherichia coli (strain K12) OX=83333 GN=flgK PE=1 SV=3	17.844	17	7	8	7	1.482	0.57	1.67578e+06	5.51336e+06	Peak Found	High
B1XD35	2,3,4,5-tetrahydropyridine-2,6-dicarboxylate N-succinyltransferase OS=Escherichia coli (strain K12 / DH10B) OX=316385 GN=dapD PE=3 SV=1	17.673	31	7	8	7	4.307	2.11	5.69278e+06	9.07648e+06	High	High
P00957	Alanine--tRNA ligase OS=Escherichia coli (strain K12) OX=83333 GN=alaS PE=1 SV=2	17.625	11	7	10	7	2.961	1.57	1.47617e+06	8071065	High	High
P77398	Bifunctional polymyxin resistance protein ArnA OS=Escherichia coli (strain K12) OX=83333 GN=arnA PE=1 SV=1	17.598	15	9	11	9	2.91	1.54	3.16642e+06	12780261	High	High
P0A9F3	HTH-type transcriptional regulator CysB OS=Escherichia coli (strain K12) OX=83333 GN=cysB PE=3 SV=1	17.515	26	7	9	7	100	6.64	0	21487344	Not Found	High
P0A870	Transaldolase B OS=Escherichia coli (strain K12) OX=83333 GN=talB PE=1 SV=2	17.207	29	7	10	7	1.245	0.32	660267	5.18465e+06	High	High
P08660	Lysine-sensitive aspartokinase 3 OS=Escherichia coli (strain K12) OX=83333 GN=lysC PE=1 SV=2	17.033	16	6	12	6	1.028	0.04	1.0919e+08	1.04157e+08	High	High
P0AG44	Large ribosomal subunit protein bL17 OS=Escherichia coli (strain K12) OX=83333 GN=rplQ PE=1 SV=1	16.958	33	5	21	5	0.922	-0.12	1.53566e+08	1.57343e+08	High	High
B1X8Q8	3-hydroxydecanoyl-[acyl-carrier-protein] dehydratase OS=Escherichia coli (strain K12 / DH10B) OX=316385 GN=fabA PE=3 SV=1	16.646	26	4	9	4	0.962	-0.06	1.00071e+06	8.23076e+06	High	High
P0AEI1	tRNA-2-methylthio-N(6)-dimethylallyladenosine synthase OS=Escherichia coli (strain K12) OX=83333 GN=miaB PE=1 SV=1	16.588	20	9	9	9	4.001	2	1.15604e+06	6.5189e+06	Peak Found	High
B1XD39	Elongation factor Ts OS=Escherichia coli (strain K12 / DH10B) OX=316385 GN=tsf PE=3 SV=1	16.518	19	6	10	6	2.577	1.37	4.87438e+06	1.39096e+07	High	High
P0AA10	Large ribosomal subunit protein uL13 OS=Escherichia coli (strain K12) OX=83333 GN=rplM PE=1 SV=1	16.306	55	6	13	6	3.099	1.63	9.64118e+06	7.60382e+07	High	High
P69776	Major outer membrane lipoprotein Lpp OS=Escherichia coli (strain K12) OX=83333 GN=lpp PE=1 SV=1	16.265	58	4	10	4	1.434	0.52	1.41374e+08	2.13264e+08	High	High
C4ZXA5	Cysteine desulfurase IscS OS=Escherichia coli (strain K12 / MC4100 / BW2952) OX=595496 GN=iscS PE=3 SV=1	15.977	20	8	12	8	2.477	1.31	4.97145e+06	12599794	High	High
P0A7G6	Protein RecA OS=Escherichia coli (strain K12) OX=83333 GN=recA PE=1 SV=2	15.623	22	6	9	6	2.777	1.47	7.73913e+06	2.14692e+07	High	High
P0A7S3	Small ribosomal subunit protein uS12 OS=Escherichia coli (strain K12) OX=83333 GN=rpsL PE=1 SV=2	15.608	26	6	11	6	1.544	0.63	1.45281e+08	2.33325e+08	High	High
C5A0S5	Large ribosomal subunit protein uL10 OS=Escherichia coli (strain K12 / MC4100 / BW2952) OX=595496 GN=rplJ PE=3 SV=1	15.559	49	6	12	6	2.053	1.04	2.6981e+07	5.68574e+07	High	High
A0A223DQY7	Aminoglycoside 3'-phosphotransferase OS=Escherichia coli str. K-12 substr. MG1655 OX=511145 GN=aph-III PE=3 SV=1	15.548	17	4	6	4	10.306	3.37	493446	20568452	High	High
P0ACB7	Protein HemY OS=Escherichia coli (strain K12) OX=83333 GN=hemY PE=1 SV=1	15.532	16	7	10	7	1.149	0.2	1.26029e+07	5.12396e+07	High	High
C4ZTN0	D-amino acid dehydrogenase OS=Escherichia coli (strain K12 / MC4100 / BW2952) OX=595496 GN=dadA PE=3 SV=1	15.431	16	6	8	6	11.858	3.57	1.53714e+06	2.24683e+07	High	High
B1X6H2	Small ribosomal subunit protein uS10 OS=Escherichia coli (strain K12 / DH10B) OX=316385 GN=rpsJ PE=3 SV=1	15.251	42	5	9	5	4.025	2.01	4.3361e+07	150093858	High	High
P25519	GTPase HflX OS=Escherichia coli (strain K12) OX=83333 GN=hflX PE=1 SV=3	14.952	21	7	7	7	100	6.64	0	3928517	Not Found	High
P0A8M0	Asparagine--tRNA ligase OS=Escherichia coli (strain K12) OX=83333 GN=asnS PE=1 SV=2	14.926	16	7	7	7	100	6.64	0	3.83934e+06	Not Found	High
P68679	Small ribosomal subunit protein bS21 OS=Escherichia coli (strain K12) OX=83333 GN=rpsU PE=1 SV=2	14.738	44	6	10	6	1.411	0.5	6.53466e+07	7.61856e+07	High	High
B1XDV2	Small ribosomal subunit protein bS18 OS=Escherichia coli (strain K12 / DH10B) OX=316385 GN=rpsR PE=3 SV=1	14.73	51	5	11	5	2.304	1.2	3.19139e+07	69913846	High	High
P36879	Uncharacterized ABC transporter ATP-binding protein YadG OS=Escherichia coli (strain K12) OX=83333 GN=yadG PE=1 SV=1	14.09	21	5	6	5	100	6.64	0	1.30422e+07	Not Found	High
P60624	Large ribosomal subunit protein uL24 OS=Escherichia coli (strain K12) OX=83333 GN=rplX PE=1 SV=2	14.068	23	5	7	5	2.322	1.22	1.03256e+07	2.91815e+07	High	High
P0A7R9	Small ribosomal subunit protein uS11 OS=Escherichia coli (strain K12) OX=83333 GN=rpsK PE=1 SV=2	13.999	34	5	10	5	2.823	1.5	6.77004e+07	1.88203e+08	High	High
B1X6F3	Large ribosomal subunit protein uL15 OS=Escherichia coli (strain K12 / DH10B) OX=316385 GN=rplO PE=3 SV=1	13.977	33	4	13	4	1.124	0.17	8.721e+07	108088190	High	High
P77783	Probable dimethyl sulfoxide reductase chain YnfF OS=Escherichia coli (strain K12) OX=83333 GN=ynfF PE=1 SV=4	13.91	10	7	8	7	2.07	1.05	3.8694e+06	1.43622e+07	Peak Found	High
P39831	NADP-dependent 3-hydroxy acid dehydrogenase YdfG OS=Escherichia coli (strain K12) OX=83333 GN=ydfG PE=1 SV=2	13.88	25	5	6	5	100	6.64	0	4.77191e+07	Not Found	High
C4ZUD0	NADH-quinone oxidoreductase subunit B OS=Escherichia coli (strain K12 / MC4100 / BW2952) OX=595496 GN=nuoB PE=3 SV=1	13.846	34	7	8	7	1.137	0.18	5.89821e+06	20490749	Peak Found	High
C4ZYI0	Translation initiation factor IF-3 OS=Escherichia coli (strain K12 / MC4100 / BW2952) OX=595496 GN=infC PE=3 SV=1	13.789	35	5	8	5	0.598	-0.74	1.0633e+07	5.69606e+06	High	High
C4ZYW4	Small heat shock protein IbpA OS=Escherichia coli (strain K12 / MC4100 / BW2952) OX=595496 GN=ibpA PE=3 SV=1	13.755	34	6	6	6	31.2	4.96	1.55332e+06	1.16429e+08	Peak Found	High
P77171	Uncharacterized HTH-type transcriptional regulator YdcI OS=Escherichia coli (strain K12) OX=83333 GN=ydcI PE=3 SV=2	13.599	13	3	4	3	100	6.64	0	7.61143e+06	Not Found	High
P52647	Probable pyruvate-flavodoxin oxidoreductase OS=Escherichia coli (strain K12) OX=83333 GN=ydbK PE=3 SV=2	13.487	7	7	7	7	1.187	0.25	9.26676e+06	1.99564e+07	Peak Found	High
P16676	Sulfate/thiosulfate import ATP-binding protein CysA OS=Escherichia coli (strain K12) OX=83333 GN=cysA PE=1 SV=2	13.184	12	4	4	4	100	6.64	0	8655394	Not Found	High
C4ZYM7	Small ribosomal subunit protein bS16 OS=Escherichia coli (strain K12 / MC4100 / BW2952) OX=595496 GN=rpsP PE=3 SV=1	12.883	57	5	6	5	3.685	1.88	4.88261e+06	19396131	High	High
B1X8Z8	NADH-quinone oxidoreductase subunit C/D OS=Escherichia coli (strain K12 / DH10B) OX=316385 GN=nuoC PE=3 SV=1	12.834	9	5	6	5	2.878	1.53	370964	8.05221e+06	High	High
P0AC38	Aspartate ammonia-lyase OS=Escherichia coli (strain K12) OX=83333 GN=aspA PE=1 SV=1	12.831	8	5	7	5	1.737	0.8	3.5499e+06	7.77511e+06	High	High
P0AAJ8	Hydrogenase-2 operon protein HybA OS=Escherichia coli (strain K12) OX=83333 GN=hybA PE=3 SV=1	12.774	20	6	8	6	24.19	4.6	674344	21595952	Peak Found	High
P0A7K6	Large ribosomal subunit protein bL19 OS=Escherichia coli (strain K12) OX=83333 GN=rplS PE=1 SV=2	12.712	41	5	11	5	1.587	0.67	4.00045e+07	6.49286e+07	High	High
B1X6F9	Small ribosomal subunit protein uS14 OS=Escherichia coli (strain K12 / DH10B) OX=316385 GN=rpsN PE=3 SV=1	12.708	30	4	8	4	2.936	1.55	1.47091e+07	4.40099e+07	High	High
P00935	Cystathionine gamma-synthase OS=Escherichia coli (strain K12) OX=83333 GN=metB PE=1 SV=1	12.56	12	4	5	4	100	6.64	0	23076448	Not Found	High
B1XGI1	Threonine--tRNA ligase OS=Escherichia coli (strain K12 / DH10B) OX=316385 GN=thrS PE=3 SV=1	12.526	7	5	6	5	5.239	2.39	597012	1.59457e+07	High	High
P00509	Aspartate aminotransferase OS=Escherichia coli (strain K12) OX=83333 GN=aspC PE=1 SV=1	12.478	15	6	8	6	1.561	0.64	1.59429e+06	2.48924e+06	High	High
P0A996	Anaerobic glycerol-3-phosphate dehydrogenase subunit C OS=Escherichia coli (strain K12) OX=83333 GN=glpC PE=1 SV=1	12.343	12	5	6	5	100	6.64	0	12639923	Not Found	High
B1XDJ0	CTP synthase OS=Escherichia coli (strain K12 / DH10B) OX=316385 GN=pyrG PE=3 SV=1	12.29	9	4	5	4	4.082	2.03	246605	2.04778e+06	High	High
P0A7N9	Large ribosomal subunit protein bL33 OS=Escherichia coli (strain K12) OX=83333 GN=rpmG PE=1 SV=2	12.253	60	4	5	4	1.444	0.53	1.22882e+07	1.73524e+07	High	High
C4ZU48	Periplasmic nitrate reductase OS=Escherichia coli (strain K12 / MC4100 / BW2952) OX=595496 GN=napA PE=3 SV=1	12.236	8	6	6	6	100	6.64	0	3.97399e+06	Not Found	High
P0A9A6	Cell division protein FtsZ OS=Escherichia coli (strain K12) OX=83333 GN=ftsZ PE=1 SV=1	12.214	15	4	4	4	100	6.64	0	579772	Not Found	High
P31979	NADH-quinone oxidoreductase subunit F OS=Escherichia coli (strain K12) OX=83333 GN=nuoF PE=1 SV=3	12.175	12	4	4	4	3.85	1.94	349184	6.20255e+06	Peak Found	High
P0AB71	Fructose-bisphosphate aldolase class 2 OS=Escherichia coli (strain K12) OX=83333 GN=fbaA PE=1 SV=2	12.065	14	4	8	4	1.478	0.56	1.39634e+06	3.57924e+06	High	High
P0ACD4	Iron-sulfur cluster assembly scaffold protein IscU OS=Escherichia coli (strain K12) OX=83333 GN=iscU PE=1 SV=1	12.006	36	4	4	4	100	6.64	0	1.65478e+07	Not Found	High
P08200	Isocitrate dehydrogenase [NADP] OS=Escherichia coli (strain K12) OX=83333 GN=icd PE=1 SV=1	11.892	17	6	9	6	1.353	0.44	6.20778e+06	1.00296e+07	High	High
P0A953	3-oxoacyl-[acyl-carrier-protein] synthase 1 OS=Escherichia coli (strain K12) OX=83333 GN=fabB PE=1 SV=1	11.797	14	5	7	5	2.772	1.47	1.75163e+06	9828258	High	High
P0DTT0	50S ribosomal subunit assembly factor BipA OS=Escherichia coli (strain K12) OX=83333 GN=bipA PE=1 SV=1	11.773	10	4	8	4	2.632	1.4	861896	7.36805e+06	High	High
C5A1D4	Co-chaperonin GroES OS=Escherichia coli (strain K12 / MC4100 / BW2952) OX=595496 GN=groES PE=3 SV=1	11.749	42	3	6	3	3.442	1.78	4.66187e+06	2.14577e+07	High	High
P17846	Sulfite reductase [NADPH] hemoprotein beta-component OS=Escherichia coli (strain K12) OX=83333 GN=cysI PE=1 SV=4	11.615	12	6	6	6	5.077	2.34	769617	7931653	Peak Found	High
P0A9M8	Phosphate acetyltransferase OS=Escherichia coli (strain K12) OX=83333 GN=pta PE=1 SV=2	11.605	9	5	5	5	3.764	1.91	601500	3.01512e+06	Peak Found	High
P37665	Probable lipoprotein YiaD OS=Escherichia coli (strain K12) OX=83333 GN=yiaD PE=1 SV=2	11.548	26	3	4	3	0.01	-6.64	2.2738e+06	--	High	High
P37902	Glutamate/aspartate import solute-binding protein OS=Escherichia coli (strain K12) OX=83333 GN=gltI PE=1 SV=2	11.513	14	3	3	3			0	--	Not Found	High
B1X6G4	Large ribosomal subunit protein uL29 OS=Escherichia coli (strain K12 / DH10B) OX=316385 GN=rpmC PE=3 SV=1	11.473	33	2	6	2	2.004	1	1.03095e+07	2.01819e+07	High	High
P0A9R7	Cell division ATP-binding protein FtsE OS=Escherichia coli (strain K12) OX=83333 GN=ftsE PE=1 SV=1	11.347	36	4	4	4	100	6.64	0	2.66838e+06	Not Found	High
B1XHG2	Large ribosomal subunit protein bL21 OS=Escherichia coli (strain K12 / DH10B) OX=316385 GN=rplU PE=3 SV=1	11.202	37	4	11	4	1.635	0.71	4.65707e+07	9.4383e+07	High	High
P37765	Ribosomal large subunit pseudouridine synthase B OS=Escherichia coli (strain K12) OX=83333 GN=rluB PE=1 SV=2	11.062	18	5	6	5	0.963	-0.05	1.68897e+07	1.0384e+08	High	High
P0ACJ0	Leucine-responsive regulatory protein OS=Escherichia coli (strain K12) OX=83333 GN=lrp PE=1 SV=2	10.945	39	6	6	6	100	6.64	0	7.67675e+06	Not Found	High
P0ACE0	Hydrogenase-2 large chain OS=Escherichia coli (strain K12) OX=83333 GN=hybC PE=1 SV=2	10.929	7	3	3	3	100	6.64	0	2.6109e+06	Not Found	High
P00448	Superoxide dismutase [Mn] OS=Escherichia coli (strain K12) OX=83333 GN=sodA PE=1 SV=2	10.923	16	5	8	5	0.954	-0.07	2.72948e+07	2.72791e+07	High	High
P02919	Penicillin-binding protein 1B OS=Escherichia coli (strain K12) OX=83333 GN=mrcB PE=1 SV=2	10.901	4	3	5	3	0.745	-0.42	5.24645e+06	2.79401e+06	High	High
P09152	Respiratory nitrate reductase 1 alpha chain OS=Escherichia coli (strain K12) OX=83333 GN=narG PE=1 SV=4	10.81	5	5	5	5	100	6.64	0	1.96887e+06	Not Found	High
C4ZVM2	Chorismate synthase OS=Escherichia coli (strain K12 / MC4100 / BW2952) OX=595496 GN=aroC PE=3 SV=1	10.715	9	3	5	3	100	6.64	0	1.38187e+07	Not Found	High
P75990	Blue light- and temperature-regulated antirepressor BluF OS=Escherichia coli (strain K12) OX=83333 GN=bluF PE=1 SV=1	10.714	12	5	5	5	100	6.64	0	7.86779e+06	Not Found	High
P0A799	Phosphoglycerate kinase OS=Escherichia coli (strain K12) OX=83333 GN=pgk PE=1 SV=2	10.668	12	4	6	4	1.977	0.98	2.54761e+06	7.66838e+06	High	High
P64596	Outer membrane lipoprotein DolP OS=Escherichia coli (strain K12) OX=83333 GN=dolP PE=1 SV=1	10.502	20	3	4	3	0.01	-6.64	3.87465e+06	--	High	High
P0AEU7	Chaperone protein Skp OS=Escherichia coli (strain K12) OX=83333 GN=skp PE=1 SV=1	10.457	19	4	5	4	1.764	0.82	4.35891e+06	7.48596e+06	High	High
P0AES6	DNA gyrase subunit B OS=Escherichia coli (strain K12) OX=83333 GN=gyrB PE=1 SV=2	10.297	11	6	6	6	100	6.64	0	714187	Not Found	High
P0AGE9	Succinate--CoA ligase [ADP-forming] subunit alpha OS=Escherichia coli (strain K12) OX=83333 GN=sucD PE=1 SV=2	10.256	24	6	9	6	2.113	1.08	6.01256e+06	1.24713e+07	High	High
P13009	Methionine synthase OS=Escherichia coli (strain K12) OX=83333 GN=metH PE=1 SV=5	10.139	5	4	4	4	100	6.64	0	1.46621e+06	Not Found	High
C4ZRS2	3-hydroxyacyl-[acyl-carrier-protein] dehydratase FabZ OS=Escherichia coli (strain K12 / MC4100 / BW2952) OX=595496 GN=fabZ PE=3 SV=1	10.115	28	4	7	4	1.649	0.72	5.23912e+06	1.05381e+07	High	High
C4ZYH8	Large ribosomal subunit protein bL20 OS=Escherichia coli (strain K12 / MC4100 / BW2952) OX=595496 GN=rplT PE=3 SV=1	10.068	36	5	8	5	0.973	-0.04	4.59847e+07	47533550	High	High
P25553	Lactaldehyde dehydrogenase OS=Escherichia coli (strain K12) OX=83333 GN=aldA PE=1 SV=2	10.067	9	4	6	4	3.485	1.8	1.31359e+06	6.13548e+06	High	High
P28635	D-methionine-binding lipoprotein MetQ OS=Escherichia coli (strain K12) OX=83333 GN=metQ PE=1 SV=2	9.959	24	4	7	4	0.44	-1.18	6.26749e+06	880809	High	High
P0A6A0	Probable protein kinase UbiB OS=Escherichia coli (strain K12) OX=83333 GN=ubiB PE=1 SV=1	9.802	9	5	5	5	19.495	4.29	23924.8	5.89025e+06	Peak Found	High
P00968	Carbamoyl-phosphate synthase large chain OS=Escherichia coli (strain K12) OX=83333 GN=carB PE=1 SV=2	9.735	6	5	5	5			0	--	Not Found	High
P0A9S3	Galactitol 1-phosphate 5-dehydrogenase OS=Escherichia coli (strain K12) OX=83333 GN=gatD PE=1 SV=1	9.71	10	3	5	3	3.928	1.97	2.93926e+06	11622721	High	High
C4ZZ48	ATP-dependent RNA helicase RhlB OS=Escherichia coli (strain K12 / MC4100 / BW2952) OX=595496 GN=rhlB PE=3 SV=1	9.709	8	3	4	3	0.923	-0.12	4.09956e+06	6.49425e+06	High	High
P0A905	Outer membrane lipoprotein SlyB OS=Escherichia coli (strain K12) OX=83333 GN=slyB PE=2 SV=1	9.69	21	2	8	2	0.879	-0.19	6.3182e+06	3.90996e+06	High	High
B1XE52	Oxygen-dependent choline dehydrogenase OS=Escherichia coli (strain K12 / DH10B) OX=316385 GN=betA PE=3 SV=1	9.668	6	3	3	3	100	6.64	0	1.34569e+06	Not Found	High
P03004	Chromosomal replication initiator protein DnaA OS=Escherichia coli (strain K12) OX=83333 GN=dnaA PE=1 SV=2	9.639	10	4	4	4	2.736	1.45	846558	3.8505e+06	Peak Found	High
P0AE06	Multidrug efflux pump subunit AcrA OS=Escherichia coli (strain K12) OX=83333 GN=acrA PE=1 SV=1	9.608	15	5	6	5	0.815	-0.29	5.93839e+06	4.72396e+06	High	High
B1XBY8	Large ribosomal subunit protein bL12 OS=Escherichia coli (strain K12 / DH10B) OX=316385 GN=rplL PE=3 SV=1	9.595	30	3	5	3	2.78	1.47	8.90688e+06	2.40147e+07	High	High
P0C018	Large ribosomal subunit protein uL18 OS=Escherichia coli (strain K12) OX=83333 GN=rplR PE=1 SV=1	9.476	41	5	10	5	1.097	0.13	3.85008e+07	4.41392e+07	High	High
P00490	Maltodextrin phosphorylase OS=Escherichia coli (strain K12) OX=83333 GN=malP PE=1 SV=7	9.26	7	5	8	5	13.346	3.74	1.5506e+07	379341374	High	High
P75937	Flagellar hook protein FlgE OS=Escherichia coli (strain K12) OX=83333 GN=flgE PE=3 SV=3	9.215	11	3	3	3	100	6.64	0	1.00291e+06	Not Found	High
P24554	DNA repair protein RadA OS=Escherichia coli (strain K12) OX=83333 GN=radA PE=1 SV=1	9.184	12	4	5	4	100	6.64	--	1.5848e+06	High	High
P02358	Small ribosomal subunit protein bS6 OS=Escherichia coli (strain K12) OX=83333 GN=rpsF PE=1 SV=1	9.175	21	3	7	3	1.307	0.39	1.57927e+07	2.32034e+07	High	High
P07118	Valine--tRNA ligase OS=Escherichia coli (strain K12) OX=83333 GN=valS PE=1 SV=2	9.115	5	4	5	4	3.298	1.72	577079	2.98644e+06	High	High
C4ZS29	Large ribosomal subunit protein bL32 OS=Escherichia coli (strain K12 / MC4100 / BW2952) OX=595496 GN=rpmF PE=3 SV=1	8.988	26	1	2	1	1.178	0.24	1.15821e+07	13647337	High	High
P0A917	Outer membrane protein X OS=Escherichia coli (strain K12) OX=83333 GN=ompX PE=1 SV=1	8.968	19	3	5	3	1.887	0.92	1.33402e+06	7361724	High	High
P77536	Uncharacterized electron transport protein YkgF OS=Escherichia coli (strain K12) OX=83333 GN=ykgF PE=3 SV=1	8.853	11	6	6	6	0.54	-0.89	7.18062e+08	3.97247e+08	Peak Found	High
P0ACF8	DNA-binding protein H-NS OS=Escherichia coli (strain K12) OX=83333 GN=hns PE=1 SV=2	8.77	32	3	4	3	1.867	0.9	5.41096e+06	1.17032e+07	High	High
B1XGY9	Ribosomal RNA large subunit methyltransferase E OS=Escherichia coli (strain K12 / DH10B) OX=316385 GN=rlmE PE=3 SV=1	8.753	20	4	5	4	100	6.64	--	7732815	High	High
P69741	Hydrogenase-2 small chain OS=Escherichia coli (strain K12) OX=83333 GN=hybO PE=1 SV=1	8.72	12	4	4	4	100	6.64	0	8.63427e+06	Not Found	High
P29012	Alanine racemase, catabolic OS=Escherichia coli (strain K12) OX=83333 GN=dadX PE=2 SV=2	8.711	12	4	4	4	100	6.64	0	6.24509e+06	Not Found	High
B1X8W9	Probable 4-deoxy-4-formamido-L-arabinose-phosphoundecaprenol deformylase ArnD OS=Escherichia coli (strain K12 / DH10B) OX=316385 GN=arnD PE=3 SV=1	8.707	11	4	4	4	100	6.64	0	10166125	Not Found	High
P75829	Uncharacterized protein YbjX OS=Escherichia coli (strain K12) OX=83333 GN=ybjX PE=4 SV=1	8.619	14	4	4	4	100	6.64	0	2.65312e+06	Not Found	High
P00370	NADP-specific glutamate dehydrogenase OS=Escherichia coli (strain K12) OX=83333 GN=gdhA PE=1 SV=1	8.507	7	2	2	2	100	6.64	0	4.34811e+06	Not Found	High
P04983	Ribose import ATP-binding protein RbsA OS=Escherichia coli (strain K12) OX=83333 GN=rbsA PE=1 SV=1	8.492	8	4	6	4	3.278	1.71	682338	3.84365e+06	High	High
C4ZV70	UPF0283 membrane protein YcjF OS=Escherichia coli (strain K12 / MC4100 / BW2952) OX=595496 GN=ycjF PE=3 SV=1	8.461	8	2	2	2			0	--	Not Found	High
P0AAJ5	Formate dehydrogenase-O iron-sulfur subunit OS=Escherichia coli (strain K12) OX=83333 GN=fdoH PE=1 SV=1	8.452	13	4	4	4	100	6.64	0	1.44706e+07	Not Found	High
Q46920	NADPH-dependent 7-cyano-7-deazaguanine reductase OS=Escherichia coli (strain K12) OX=83333 GN=queF PE=1 SV=1	8.434	19	5	5	5	1.321	0.4	7.817e+06	1.02913e+07	Peak Found	High
B1XDS8	Adenylosuccinate synthetase OS=Escherichia coli (strain K12 / DH10B) OX=316385 GN=purA PE=3 SV=1	8.362	9	4	6	4	1.741	0.8	4.16274e+06	6.35726e+06	High	High
B1X6G7	Small ribosomal subunit protein uS19 OS=Escherichia coli (strain K12 / DH10B) OX=316385 GN=rpsS PE=3 SV=1	8.359	48	4	7	4	1.573	0.65	6.7167e+07	5.41343e+07	High	High
P76046	Uncharacterized protein YcjX OS=Escherichia coli (strain K12) OX=83333 GN=ycjX PE=1 SV=1	8.355	9	5	5	5	1.545	0.63	2.107e+06	6.562e+06	Peak Found	High
P77690	UDP-4-amino-4-deoxy-L-arabinose--oxoglutarate aminotransferase OS=Escherichia coli (strain K12) OX=83333 GN=arnB PE=1 SV=3	8.2	12	5	5	5	12.923	3.69	3.89133e+08	5.03582e+09	Peak Found	High
P0AEZ3	Septum site-determining protein MinD OS=Escherichia coli (strain K12) OX=83333 GN=minD PE=1 SV=2	8.193	19	4	7	4	1.042	0.06	706581	735962	High	High
P00350	6-phosphogluconate dehydrogenase, decarboxylating OS=Escherichia coli (strain K12) OX=83333 GN=gnd PE=1 SV=2	8.104	8	3	4	3	2.323	1.22	576798	2645392	High	High
B1XHG1	Large ribosomal subunit protein bL27 OS=Escherichia coli (strain K12 / DH10B) OX=316385 GN=rpmA PE=3 SV=1	7.929	38	3	5	3	3.858	1.95	2.20595e+06	77671442	High	High
P22259	Phosphoenolpyruvate carboxykinase (ATP) OS=Escherichia coli (strain K12) OX=83333 GN=pckA PE=1 SV=2	7.883	13	4	5	4	5.093	2.35	687912	4.51337e+06	High	High
P69828	PTS system galactitol-specific EIIA component OS=Escherichia coli (strain K12) OX=83333 GN=gatA PE=1 SV=1	7.825	27	3	3	3	100	6.64	0	3.57072e+06	Not Found	High
P0ADV5	Luciferase-like monooxygenase OS=Escherichia coli (strain K12) OX=83333 GN=yhbW PE=4 SV=1	7.803	15	4	5	4	100	6.64	0	9.05905e+06	Not Found	High
D0VE88	Glycerol-3-phosphate acyltransferase OS=Escherichia coli LW1655F+ OX=527799 GN=plsB PE=3 SV=1	7.751	5	4	5	4	100	6.64	0	6.00774e+06	Not Found	High
B1XC67	UDP-N-acetylglucosamine--N-acetylmuramyl-(pentapeptide) pyrophosphoryl-undecaprenol N-acetylglucosamine transferase OS=Escherichia coli (strain K12 / DH10B) OX=316385 GN=murG PE=3 SV=1	7.741	14	4	5	4	2.1	1.07	1.62607e+06	797368	High	High
P0ACP1	Catabolite repressor/activator OS=Escherichia coli (strain K12) OX=83333 GN=cra PE=1 SV=1	7.647	12	3	3	3	4.046	2.02	356762	2673902	Peak Found	High
P0A7W7	Small ribosomal subunit protein uS8 OS=Escherichia coli (strain K12) OX=83333 GN=rpsH PE=1 SV=2	7.564	24	3	5	3	5.507	2.46	2.38762e+06	12550026	High	High
P08839	Phosphoenolpyruvate-protein phosphotransferase OS=Escherichia coli (strain K12) OX=83333 GN=ptsI PE=1 SV=1	7.541	5	2	2	2	100	6.64	0	2.29494e+06	Not Found	High
P0A862	Thiol peroxidase OS=Escherichia coli (strain K12) OX=83333 GN=tpx PE=1 SV=2	7.525	24	3	4	3	2.169	1.12	2.98663e+06	6.24032e+06	High	High
P77569	DNA-binding transcriptional activator MhpR OS=Escherichia coli (strain K12) OX=83333 GN=mhpR PE=4 SV=2	7.467	13	4	4	4	100	6.64	0	3.99298e+06	Not Found	High
P36979	Dual-specificity RNA methyltransferase RlmN OS=Escherichia coli (strain K12) OX=83333 GN=rlmN PE=1 SV=1	7.259	8	3	4	3			0	--	Not Found	High
P0ACS5	HTH-type transcriptional regulator ZntR OS=Escherichia coli (strain K12) OX=83333 GN=zntR PE=1 SV=1	7.205	26	4	4	4	100	6.64	0	1.33899e+07	Not Found	High
P21507	ATP-dependent RNA helicase SrmB OS=Escherichia coli (strain K12) OX=83333 GN=srmB PE=1 SV=1	7.152	11	4	5	4	0.805	-0.31	1.22701e+06	987872	High	High
P0ABU0	1,4-dihydroxy-2-naphthoyl-CoA synthase OS=Escherichia coli (strain K12) OX=83333 GN=menB PE=1 SV=1	7.152	16	4	6	4	100	6.64	0	2.96205e+06	Not Found	High
P50456	Protein mlc OS=Escherichia coli (strain K12) OX=83333 GN=mlc PE=1 SV=2	7.138	8	3	3	3	100	6.64	0	2.34287e+06	Not Found	High
P29131	Cell division protein FtsN OS=Escherichia coli (strain K12) OX=83333 GN=ftsN PE=1 SV=3	7.052	10	3	4	3	1.364	0.45	1.90919e+06	3.11411e+06	High	High
P23538	Phosphoenolpyruvate synthase OS=Escherichia coli (strain K12) OX=83333 GN=ppsA PE=1 SV=5	6.943	5	3	4	3	1.16	0.21	1.0653e+06	1.23615e+06	High	High
P23836	Transcriptional regulatory protein PhoP OS=Escherichia coli (strain K12) OX=83333 GN=phoP PE=1 SV=1	6.872	20	4	5	4	100	6.64	0	1.36046e+06	Not Found	High
P30845	Phosphoethanolamine transferase EptA OS=Escherichia coli (strain K12) OX=83333 GN=eptA PE=1 SV=2	6.848	4	2	2	2	100	6.64	0	2.01313e+06	Not Found	High
B1XCM0	S-ribosylhomocysteine lyase OS=Escherichia coli (strain K12 / DH10B) OX=316385 GN=luxS PE=3 SV=1	6.695	18	2	2	2			0	--	Not Found	High
P02930	Outer membrane protein TolC OS=Escherichia coli (strain K12) OX=83333 GN=tolC PE=1 SV=3	6.646	11	4	6	4	2.682	1.42	636110	2.13564e+06	High	High
B1X6F4	Large ribosomal subunit protein uL30 OS=Escherichia coli (strain K12 / DH10B) OX=316385 GN=rpmD PE=3 SV=1	6.609	34	2	3	2	2.722	1.44	4.5665e+06	21509780	Peak Found	High
C4ZVN2	Fatty acid oxidation complex subunit alpha OS=Escherichia coli (strain K12 / MC4100 / BW2952) OX=595496 GN=fadJ PE=3 SV=1	6.575	5	2	2	2	100	6.64	0	933362	Not Found	High
D0VEY9	Phosphatidylserine synthase OS=Escherichia coli LW1655F+ OX=527799 GN=pssA PE=3 SV=1	6.555	5	2	2	2	100	6.64	0	1.10413e+06	Not Found	High
P64574	Uncharacterized protein YghW OS=Escherichia coli (strain K12) OX=83333 GN=yghW PE=4 SV=1	6.521	29	3	3	3	100	6.64	0	818786	Not Found	High
P0A825	Serine hydroxymethyltransferase OS=Escherichia coli (strain K12) OX=83333 GN=glyA PE=1 SV=1	6.462	8	4	7	4	1.143	0.19	1.50475e+07	1.1226e+07	High	High
P0A6X7	Integration host factor subunit alpha OS=Escherichia coli (strain K12) OX=83333 GN=ihfA PE=1 SV=1	6.429	20	2	2	2			--	0	High	Not Found
P0ADB7	Entericidin B OS=Escherichia coli (strain K12) OX=83333 GN=ecnB PE=3 SV=1	6.377	40	1	2	1	0.423	-1.24	7.21849e+06	3.05441e+06	High	High
B1X8W5	Lipopolysaccharide core heptose(II)-phosphate phosphatase OS=Escherichia coli (strain K12 / DH10B) OX=316385 GN=ais PE=3 SV=1	6.37	16	3	5	3	2.036	1.03	3.93231e+06	6039651	High	High
C4ZYJ2	Elongation factor 4 OS=Escherichia coli (strain K12 / MC4100 / BW2952) OX=595496 GN=lepA PE=3 SV=1	6.361	4	2	2	2	100	6.64	0	3.13578e+06	Not Found	High
P0AE08	Alkyl hydroperoxide reductase C OS=Escherichia coli (strain K12) OX=83333 GN=ahpC PE=1 SV=2	6.219	26	3	3	3	3.084	1.62	657355	3.32723e+06	High	High
P45766	Putative amino-acid ABC transporter-binding protein YhdW OS=Escherichia coli (strain K12) OX=83333 GN=yhdW PE=1 SV=2	6.126	6	2	6	2	0.999	0	1.30803e+07	1.32929e+07	High	High
P0AAH0	Phosphate import ATP-binding protein PstB OS=Escherichia coli (strain K12) OX=83333 GN=pstB PE=1 SV=2	6.118	12	3	3	3	100	6.64	0	1.03298e+06	Not Found	High
P0ACJ8	DNA-binding transcriptional dual regulator CRP OS=Escherichia coli (strain K12) OX=83333 GN=crp PE=1 SV=1	6.079	14	3	4	3	0.509	-0.97	7.77729e+06	1.5652e+06	High	High
P0ABH9	ATP-dependent Clp protease ATP-binding subunit ClpA OS=Escherichia coli (strain K12) OX=83333 GN=clpA PE=1 SV=1	6.031	7	4	4	4	100	6.64	0	946242	Not Found	High
P0AGD3	Superoxide dismutase [Fe] OS=Escherichia coli (strain K12) OX=83333 GN=sodB PE=1 SV=2	5.996	13	2	2	2	2.208	1.14	2.87328e+06	9.79281e+06	Peak Found	High
P30014	Ribonuclease T OS=Escherichia coli (strain K12) OX=83333 GN=rnt PE=1 SV=1	5.931	22	3	4	3	1.541	0.62	1.62784e+06	2.66428e+06	High	High
P07395	Phenylalanine--tRNA ligase beta subunit OS=Escherichia coli (strain K12) OX=83333 GN=pheT PE=1 SV=2	5.896	5	3	3	3			0	--	Not Found	High
P22256	4-aminobutyrate aminotransferase GabT OS=Escherichia coli (strain K12) OX=83333 GN=gabT PE=1 SV=1	5.823	4	2	4	2	1.528	0.61	699998	1069628	High	High
P77434	Glutamate-pyruvate aminotransferase AlaC OS=Escherichia coli (strain K12) OX=83333 GN=alaC PE=1 SV=1	5.784	8	3	3	3	100	6.64	0	1.72005e+06	Not Found	High
P0AGG8	Metalloprotease TldD OS=Escherichia coli (strain K12) OX=83333 GN=tldD PE=1 SV=1	5.764	6	2	2	2	100	6.64	0	2.09827e+06	Not Found	High
C5A0H5	Glycine dehydrogenase (decarboxylating) OS=Escherichia coli (strain K12 / MC4100 / BW2952) OX=595496 GN=gcvP PE=3 SV=1	5.708	3	3	3	3	100	6.64	0	1.20511e+06	Not Found	High
B1X8M8	Chromosome partition protein MukB OS=Escherichia coli (strain K12 / DH10B) OX=316385 GN=mukB PE=3 SV=1	5.593	2	4	5	4	100	6.64	0	8.15857e+06	Not Found	High
B1XFJ3	Phosphopentomutase OS=Escherichia coli (strain K12 / DH10B) OX=316385 GN=deoB PE=3 SV=1	5.543	6	2	3	2	100	6.64	--	1.82769e+06	High	High
P0ACL9	Pyruvate dehydrogenase complex repressor OS=Escherichia coli (strain K12) OX=83333 GN=pdhR PE=1 SV=1	5.519	11	2	2	2	100	6.64	0	1.05882e+06	Not Found	High
P11446	N-acetyl-gamma-glutamyl-phosphate reductase OS=Escherichia coli (strain K12) OX=83333 GN=argC PE=1 SV=1	5.499	7	2	2	2			0	--	Not Found	High
P0A6G7	ATP-dependent Clp protease proteolytic subunit OS=Escherichia coli (strain K12) OX=83333 GN=clpP PE=1 SV=1	5.425	9	1	2	1			0	--	Not Found	High
C4ZXM9	Large ribosomal subunit protein bL28 OS=Escherichia coli (strain K12 / MC4100 / BW2952) OX=595496 GN=rpmB PE=3 SV=1	5.421	35	3	5	3	0.99	-0.01	4.91258e+07	47156139	High	High
P77433	Uncharacterized protein YkgG OS=Escherichia coli (strain K12) OX=83333 GN=ykgG PE=3 SV=2	5.35	11	2	2	2	100	6.64	0	642406	Not Found	High
B1XD54	Acetyl-coenzyme A carboxylase carboxyl transferase subunit alpha OS=Escherichia coli (strain K12 / DH10B) OX=316385 GN=accA PE=3 SV=1	5.32	7	2	2	2	3.816	1.93	603303	4.08965e+06	Peak Found	High
P0AD27	Inner membrane protein YejM OS=Escherichia coli (strain K12) OX=83333 GN=yejM PE=1 SV=1	5.313	4	2	2	2	100	6.64	0	1399219	Not Found	High
P21170	Biosynthetic arginine decarboxylase OS=Escherichia coli (strain K12) OX=83333 GN=speA PE=1 SV=2	5.306	3	2	2	2			0	--	Not Found	High
P0AD68	Peptidoglycan D,D-transpeptidase FtsI OS=Escherichia coli (strain K12) OX=83333 GN=ftsI PE=1 SV=1	5.286	5	3	4	3	1.847	0.89	869521	2.59836e+06	High	High
P0AFY8	Negative modulator of initiation of replication OS=Escherichia coli (strain K12) OX=83333 GN=seqA PE=1 SV=1	5.283	23	3	3	3			--	--	High	High
P77150	Pyridoxal kinase PdxY OS=Escherichia coli (strain K12) OX=83333 GN=pdxY PE=1 SV=3	5.274	9	2	2	2	100	6.64	0	3.51246e+06	Not Found	High
P0AAB4	3-octaprenyl-4-hydroxybenzoate carboxy-lyase OS=Escherichia coli (strain K12) OX=83333 GN=ubiD PE=1 SV=1	5.212	5	3	4	3			0	--	Not Found	High
P19318	Respiratory nitrate reductase 2 beta chain OS=Escherichia coli (strain K12) OX=83333 GN=narY PE=1 SV=2	5.162	4	2	2	2	100	6.64	0	1.37794e+06	Not Found	High
B1X884	Nucleoid-associated protein YejK OS=Escherichia coli (strain K12 / DH10B) OX=316385 GN=yejK PE=3 SV=1	5.085	8	2	2	2			0	--	Not Found	High
P0AB80	Branched-chain-amino-acid aminotransferase OS=Escherichia coli (strain K12) OX=83333 GN=ilvE PE=1 SV=2	5.041	15	3	3	3	100	6.64	0	454683	Not Found	High
P00936	Adenylate cyclase OS=Escherichia coli (strain K12) OX=83333 GN=cyaA PE=1 SV=5	5.018	5	4	4	4			0	--	Not Found	High
P68688	Glutaredoxin 1 OS=Escherichia coli (strain K12) OX=83333 GN=grxA PE=1 SV=1	5.015	33	2	3	2	1.212	0.28	2.11451e+07	2.78334e+07	High	High
P0AFI2	DNA topoisomerase 4 subunit A OS=Escherichia coli (strain K12) OX=83333 GN=parC PE=1 SV=1	4.966	5	3	3	3			0	--	Not Found	High
P37685	Aldehyde dehydrogenase B OS=Escherichia coli (strain K12) OX=83333 GN=aldB PE=1 SV=2	4.947	4	2	2	2	100	6.64	0	2463524	Not Found	High
P0A8A4	Phosphoenolpyruvate synthase regulatory protein OS=Escherichia coli (strain K12) OX=83333 GN=ppsR PE=1 SV=1	4.923	10	2	2	2			0	--	Not Found	High
A0A0H2UKY9	Tyrosine--tRNA ligase OS=Escherichia coli str. K-12 substr. MC4100 OX=1403831 GN=tyrS PE=1 SV=1	4.889	4	1	2	1			--	--	High	High
P15288	Cytosol non-specific dipeptidase OS=Escherichia coli (strain K12) OX=83333 GN=pepD PE=1 SV=3	4.869	5	2	2	2			0	--	Not Found	High
P45577	RNA chaperone ProQ OS=Escherichia coli (strain K12) OX=83333 GN=proQ PE=1 SV=2	4.863	13	2	4	2	2.459	1.3	721263	3.51538e+06	High	High
P0AG24	Bifunctional (p)ppGpp synthase/hydrolase SpoT OS=Escherichia coli (strain K12) OX=83333 GN=spoT PE=1 SV=1	4.85	3	2	2	2			0	--	Not Found	High
C4ZX86	GTPase Der OS=Escherichia coli (strain K12 / MC4100 / BW2952) OX=595496 GN=der PE=3 SV=1	4.849	6	3	3	3			0	--	Not Found	High
Q46861	UPF0313 protein YgiQ OS=Escherichia coli (strain K12) OX=83333 GN=ygiQ PE=3 SV=3	4.815	3	2	2	2	100	6.64	0	1.69039e+06	Not Found	High
P0ACU5	HTH-type transcriptional repressor FabR OS=Escherichia coli (strain K12) OX=83333 GN=fabR PE=1 SV=2	4.768	8	2	3	2	100	6.64	--	1.08285e+06	High	High
P0A9K9	FKBP-type peptidyl-prolyl cis-trans isomerase SlyD OS=Escherichia coli (strain K12) OX=83333 GN=slyD PE=1 SV=1	4.74	7	1	2	1			--	--	High	High
P30958	Transcription-repair-coupling factor OS=Escherichia coli (strain K12) OX=83333 GN=mfd PE=1 SV=2	4.715	2	2	2	2			0	--	Not Found	High
C4ZYH6	Phenylalanine--tRNA ligase alpha subunit OS=Escherichia coli (strain K12 / MC4100 / BW2952) OX=595496 GN=pheS PE=3 SV=1	4.698	5	1	1	1			0	--	Not Found	High
A0A0J9X1X4	Adenylate kinase OS=Escherichia coli str. K-12 substr. MDS42 OX=1110693 GN=adk PE=1 SV=1	4.693	9	2	4	2	1.962	0.97	1.52316e+06	2.98919e+06	High	High
P63883	N-acetylmuramoyl-L-alanine amidase AmiC OS=Escherichia coli (strain K12) OX=83333 GN=amiC PE=1 SV=1	4.639	6	2	2	2			0	--	Not Found	High
C4ZXP1	DNA-directed RNA polymerase subunit omega OS=Escherichia coli (strain K12 / MC4100 / BW2952) OX=595496 GN=rpoZ PE=3 SV=1	4.567	16	1	1	1			0	--	Not Found	High
P0AES4	DNA gyrase subunit A OS=Escherichia coli (strain K12) OX=83333 GN=gyrA PE=1 SV=1	4.521	3	2	2	2	100	6.64	0	846826	Not Found	High
B1XGX7	Small ribosomal subunit protein uS15 OS=Escherichia coli (strain K12 / DH10B) OX=316385 GN=rpsO PE=3 SV=1	4.442	24	3	7	3	0.87	-0.2	5.76821e+07	4.91767e+07	High	High
P76658	Bifunctional protein HldE OS=Escherichia coli (strain K12) OX=83333 GN=hldE PE=1 SV=1	4.384	6	2	2	2			0	--	Not Found	High
B1XD26	Iron-sulfur cluster insertion protein ErpA OS=Escherichia coli (strain K12 / DH10B) OX=316385 GN=erpA PE=3 SV=1	4.354	18	2	3	2	1.052	0.07	1.04366e+08	1.14386e+08	High	High
P28904	Trehalose-6-phosphate hydrolase OS=Escherichia coli (strain K12) OX=83333 GN=treC PE=1 SV=3	4.347	3	1	1	1	100	6.64	0	1.25645e+06	Not Found	High
P11290	Uncharacterized glycosyltransferase YibD OS=Escherichia coli (strain K12) OX=83333 GN=yibD PE=3 SV=2	4.311	9	3	3	3	100	6.64	0	2.6094e+06	Not Found	High
P0A8J4	UPF0250 protein YbeD OS=Escherichia coli (strain K12) OX=83333 GN=ybeD PE=1 SV=1	4.254	33	2	4	2	100	6.64	0	10903245	Not Found	High
P09394	Glycerophosphodiester phosphodiesterase, periplasmic OS=Escherichia coli (strain K12) OX=83333 GN=glpQ PE=1 SV=2	4.252	6	2	2	2	100	6.64	0	1.90709e+06	Not Found	High
P0AEX9	Maltose/maltodextrin-binding periplasmic protein OS=Escherichia coli (strain K12) OX=83333 GN=malE PE=1 SV=1	4.168	5	2	3	2	100	6.64	--	1.67203e+06	High	High
P0A763	Nucleoside diphosphate kinase OS=Escherichia coli (strain K12) OX=83333 GN=ndk PE=1 SV=2	4.143	10	1	1	1			0	--	Not Found	High
P45799	ADP compounds hydrolase NudE OS=Escherichia coli (strain K12) OX=83333 GN=nudE PE=1 SV=1	4.124	8	1	1	1			0	--	Not Found	High
P26647	1-acyl-sn-glycerol-3-phosphate acyltransferase OS=Escherichia coli (strain K12) OX=83333 GN=plsC PE=1 SV=1	4.028	11	3	3	3	100	6.64	0	2.89222e+06	Not Found	High
D0VEZ1	Biotin carboxylase OS=Escherichia coli LW1655F+ OX=527799 GN=accC PE=4 SV=1	4.026	5	2	2	2	100	6.64	0	1681430	Not Found	High
C4ZPV2	Isoleucine--tRNA ligase OS=Escherichia coli (strain K12 / MC4100 / BW2952) OX=595496 GN=ileS PE=3 SV=1	4.02	5	3	3	3	3.028	1.6	885770	3.05944e+06	Peak Found	High
P0AGE0	Single-stranded DNA-binding protein OS=Escherichia coli (strain K12) OX=83333 GN=ssb PE=1 SV=2	3.987	13	2	3	2	2.68	1.42	2.86113e+06	9.29736e+06	High	High
P0A887	Ubiquinone/menaquinone biosynthesis C-methyltransferase UbiE OS=Escherichia coli (strain K12) OX=83333 GN=ubiE PE=1 SV=1	3.978	5	1	1	1			0	--	Not Found	High
P0ACY1	Putative NAD(P)H nitroreductase YdjA OS=Escherichia coli (strain K12) OX=83333 GN=ydjA PE=1 SV=1	3.954	17	2	2	2			--	0	High	Not Found
P0AC75	3-deoxy-D-manno-octulosonic acid transferase OS=Escherichia coli (strain K12) OX=83333 GN=waaA PE=1 SV=1	3.873	6	2	2	2			0	--	Not Found	High
P0AAE0	D-serine/D-alanine/glycine transporter OS=Escherichia coli (strain K12) OX=83333 GN=cycA PE=1 SV=1	3.835	3	1	1	1			0	--	Not Found	High
P0CB39	Phosphoethanolamine transferase EptC OS=Escherichia coli (strain K12) OX=83333 GN=eptC PE=1 SV=1	3.828	3	2	2	2			0	--	Not Found	High
P00452	Ribonucleoside-diphosphate reductase 1 subunit alpha OS=Escherichia coli (strain K12) OX=83333 GN=nrdA PE=1 SV=2	3.813	3	2	2	2			0	--	Not Found	High
B1XBA8	Catalase-peroxidase OS=Escherichia coli (strain K12 / DH10B) OX=316385 GN=katG PE=3 SV=1	3.789	3	2	2	2	100	6.64	0	3.52162e+06	Not Found	High
P0AG93	Protein translocase subunit SecF OS=Escherichia coli (strain K12) OX=83333 GN=secF PE=1 SV=1	3.752	4	1	1	1	100	6.64	0	844559	Not Found	High
P0ADA5	Uncharacterized lipoprotein YajG OS=Escherichia coli (strain K12) OX=83333 GN=yajG PE=3 SV=1	3.712	10	2	3	2	0.27	-1.89	3.54568e+06	956126	High	High
C4ZXF0	Glycine--tRNA ligase alpha subunit OS=Escherichia coli (strain K12 / MC4100 / BW2952) OX=595496 GN=glyQ PE=3 SV=1	3.696	9	2	3	2	100	6.64	--	1.39277e+06	High	High
B1XAK8	Fatty acid oxidation complex subunit alpha OS=Escherichia coli (strain K12 / DH10B) OX=316385 GN=fadB PE=3 SV=1	3.694	3	2	3	2	1.366	0.45	1.35531e+06	1.85084e+06	High	High
P22106	Asparagine synthetase B [glutamine-hydrolyzing] OS=Escherichia coli (strain K12) OX=83333 GN=asnB PE=1 SV=3	3.676	3	1	1	1			0	--	Not Found	High
P0A993	Fructose-1,6-bisphosphatase class 1 OS=Escherichia coli (strain K12) OX=83333 GN=fbp PE=1 SV=1	3.674	9	3	3	3	0.25	-2	2.04904e+07	5131465	Peak Found	High
P00893	Acetolactate synthase isozyme 3 large subunit OS=Escherichia coli (strain K12) OX=83333 GN=ilvI PE=1 SV=2	3.663	3	2	2	2	100	6.64	0	1059456	Not Found	High
P0ACF0	DNA-binding protein HU-alpha OS=Escherichia coli (strain K12) OX=83333 GN=hupA PE=1 SV=1	3.642	14	1	3	1	0.063	-3.99	3.34258e+07	2106559	High	High
P0AFM6	Phage shock protein A OS=Escherichia coli (strain K12) OX=83333 GN=pspA PE=1 SV=2	3.601	13	3	4	3	0.01	-6.64	3.02305e+06	--	High	High
C4ZU96	Undecaprenyl-phosphate 4-deoxy-4-formamido-L-arabinose transferase OS=Escherichia coli (strain K12 / MC4100 / BW2952) OX=595496 GN=arnC PE=3 SV=1	3.596	4	1	2	1	1.329	0.41	3.31738e+06	4.40936e+06	High	High
P0AFP4	Uncharacterized oxidoreductase YbbO OS=Escherichia coli (strain K12) OX=83333 GN=ybbO PE=3 SV=1	3.592	7	2	2	2			0	--	Not Found	High
B1X883	Large ribosomal subunit protein bL25 OS=Escherichia coli (strain K12 / DH10B) OX=316385 GN=rplY PE=3 SV=1	3.556	22	2	4	2	3.384	1.76	1.05094e+06	5.95755e+06	High	High
P07014	Succinate dehydrogenase iron-sulfur subunit OS=Escherichia coli (strain K12) OX=83333 GN=sdhB PE=1 SV=1	3.538	9	2	2	2			0	--	Not Found	High
P0AE01	tRNA (cytidine/uridine-2'-O-)-methyltransferase TrmJ OS=Escherichia coli (strain K12) OX=83333 GN=trmJ PE=1 SV=1	3.489	17	3	3	3	3.348	1.74	431743	1.44533e+06	Peak Found	High
P0AEH1	Regulator of sigma-E protease RseP OS=Escherichia coli (strain K12) OX=83333 GN=rseP PE=1 SV=1	3.472	4	2	2	2	100	6.64	0	566838	Not Found	High
P0ACB4	Protoporphyrinogen IX dehydrogenase [quinone] OS=Escherichia coli (strain K12) OX=83333 GN=hemG PE=1 SV=1	3.461	10	2	3	2	100	6.64	0	2.29768e+06	Not Found	High
P0A937	Outer membrane protein assembly factor BamE OS=Escherichia coli (strain K12) OX=83333 GN=bamE PE=1 SV=1	3.444	18	1	2	1	1.034	0.05	937655	969674	High	High
P0ADZ0	Large ribosomal subunit protein uL23 OS=Escherichia coli (strain K12) OX=83333 GN=rplW PE=1 SV=1	3.435	15	2	3	2	1.266	0.34	1.20212e+06	5.09474e+06	High	High
P0A9W3	Energy-dependent translational throttle protein EttA OS=Escherichia coli (strain K12) OX=83333 GN=ettA PE=1 SV=2	3.417	4	2	3	2			0	--	Not Found	High
B1XF08	1-deoxy-D-xylulose-5-phosphate synthase OS=Escherichia coli (strain K12 / DH10B) OX=316385 GN=dxs PE=3 SV=1	3.388	4	2	2	2	0.553	-0.85	2.8026e+06	1.55102e+06	Peak Found	High
P75796	Glutathione import ATP-binding protein GsiA OS=Escherichia coli (strain K12) OX=83333 GN=gsiA PE=1 SV=3	3.366	2	1	1	1	100	6.64	0	820005	Not Found	High
P0ACA3	Stringent starvation protein A OS=Escherichia coli (strain K12) OX=83333 GN=sspA PE=1 SV=2	3.345	14	2	2	2			--	--	High	High
P75822	Putative NAD(P)-binding protein YbjT OS=Escherichia coli (strain K12) OX=83333 GN=ybjT PE=3 SV=2	3.332	4	2	2	2	100	6.64	0	1.12389e+06	Not Found	High
P0A9Q1	Aerobic respiration control protein ArcA OS=Escherichia coli (strain K12) OX=83333 GN=arcA PE=1 SV=1	3.302	6	1	1	1			0	--	Not Found	High
P0C058	Small heat shock protein IbpB OS=Escherichia coli (strain K12) OX=83333 GN=ibpB PE=1 SV=1	3.295	14	2	2	2			0	--	Not Found	High
P00579	RNA polymerase sigma factor RpoD OS=Escherichia coli (strain K12) OX=83333 GN=rpoD PE=1 SV=2	3.279	3	2	2	2	100	6.64	0	2.60715e+06	Not Found	High
B1X786	2,3-bisphosphoglycerate-dependent phosphoglycerate mutase OS=Escherichia coli (strain K12 / DH10B) OX=316385 GN=gpmA PE=3 SV=1	3.278	5	1	2	1	2.259	1.18	2.62795e+06	5936448	High	High
P0AGA2	Protein translocase subunit SecY OS=Escherichia coli (strain K12) OX=83333 GN=secY PE=1 SV=1	3.214	5	2	2	2	100	6.64	0	2.63128e+06	Not Found	High
P0AAF6	Arginine transport ATP-binding protein ArtP OS=Escherichia coli (strain K12) OX=83333 GN=artP PE=1 SV=1	3.201	8	1	1	1			0	--	Not Found	High
C4ZT97	Sigma factor-binding protein Crl OS=Escherichia coli (strain K12 / MC4100 / BW2952) OX=595496 GN=crl PE=3 SV=1	3.196	16	2	2	2	100	6.64	0	3.75402e+06	Not Found	High
P33643	Ribosomal large subunit pseudouridine synthase D OS=Escherichia coli (strain K12) OX=83333 GN=rluD PE=1 SV=4	3.183	3	1	1	1	100	6.64	0	1279257	Not Found	High
C4ZXA3	Iron-binding protein IscA OS=Escherichia coli (strain K12 / MC4100 / BW2952) OX=595496 GN=iscA PE=3 SV=1	3.167	15	2	3	2	2.366	1.24	740824	1752722	High	High
B1X927	Acetyl-coenzyme A carboxylase carboxyl transferase subunit beta OS=Escherichia coli (strain K12 / DH10B) OX=316385 GN=accD PE=3 SV=1	3.114	5	2	3	2	1.438	0.52	2.50068e+06	3.65474e+06	High	High
C4ZRS3	Acyl-[acyl-carrier-protein]--UDP-N-acetylglucosamine O-acyltransferase OS=Escherichia coli (strain K12 / MC4100 / BW2952) OX=595496 GN=lpxA PE=3 SV=1	3.091	7	2	2	2			0	--	Not Found	High
P0A6A3	Acetate kinase OS=Escherichia coli (strain K12) OX=83333 GN=ackA PE=1 SV=1	3.078	4	1	2	1			0	--	Not Found	High
C5A0A3	Large ribosomal subunit protein bL31-A OS=Escherichia coli (strain K12 / MC4100 / BW2952) OX=595496 GN=rpmE PE=3 SV=1	3.061	20	1	2	1	1.992	0.99	1.86463e+06	3.7142e+06	High	High
P0A9X9	Cold shock protein CspA OS=Escherichia coli (strain K12) OX=83333 GN=cspA PE=1 SV=2	3.005	14	1	2	1	2.694	1.43	2.9114e+06	7842436	High	High
C4ZSR5	Phosphoglucosamine mutase OS=Escherichia coli (strain K12 / MC4100 / BW2952) OX=595496 GN=glmM PE=3 SV=1	3.005	6	2	2	2			0	--	Not Found	High
P00634	Alkaline phosphatase OS=Escherichia coli (strain K12) OX=83333 GN=phoA PE=1 SV=1	2.999	3	1	2	1			--	--	High	High
P00959	Methionine--tRNA ligase OS=Escherichia coli (strain K12) OX=83333 GN=metG PE=1 SV=2	2.957	2	1	1	1			0	--	Not Found	High
P14175	Glycine betaine/proline betaine transport system ATP-binding protein ProV OS=Escherichia coli (strain K12) OX=83333 GN=proV PE=1 SV=1	2.944	3	1	1	1	100	6.64	0	1.49242e+06	Not Found	High
P61517	Carbonic anhydrase 2 OS=Escherichia coli (strain K12) OX=83333 GN=can PE=1 SV=1	2.932	6	1	1	1	100	6.64	0	602798	Not Found	High
C4ZYY0	Large ribosomal subunit protein bL34 OS=Escherichia coli (strain K12 / MC4100 / BW2952) OX=595496 GN=rpmH PE=3 SV=1	2.93	20	2	3	2	0.337	-1.57	8.84176e+06	2.98016e+06	High	High
P35340	Alkyl hydroperoxide reductase subunit F OS=Escherichia coli (strain K12) OX=83333 GN=ahpF PE=1 SV=2	2.899	2	1	2	1	100	6.64	--	536804	High	High
P17169	Glutamine--fructose-6-phosphate aminotransferase [isomerizing] OS=Escherichia coli (strain K12) OX=83333 GN=glmS PE=1 SV=4	2.886	3	2	3	2	0.957	-0.06	1.56323e+06	1.42217e+06	High	High
P0A903	Outer membrane protein assembly factor BamC OS=Escherichia coli (strain K12) OX=83333 GN=bamC PE=1 SV=1	2.877	8	2	2	2	0.01	-6.64	1.11751e+06	0	High	Not Found
C4ZQE4	Holliday junction branch migration complex subunit RuvB OS=Escherichia coli (strain K12 / MC4100 / BW2952) OX=595496 GN=ruvB PE=3 SV=1	2.87	4	1	1	1			0	--	Not Found	High
P0AFZ3	Stringent starvation protein B OS=Escherichia coli (strain K12) OX=83333 GN=sspB PE=1 SV=1	2.868	8	1	1	1			0	--	Not Found	High
P75821	Uncharacterized protein YbjS OS=Escherichia coli (strain K12) OX=83333 GN=ybjS PE=3 SV=2	2.813	3	1	1	1			0	--	Not Found	High
P23847	Dipeptide-binding protein OS=Escherichia coli (strain K12) OX=83333 GN=dppA PE=1 SV=1	2.798	2	1	3	1	1.323	0.4	868223	1.14845e+06	High	High
P43329	ATP-dependent RNA helicase HrpA OS=Escherichia coli (strain K12) OX=83333 GN=hrpA PE=1 SV=3	2.786	2	2	2	2	100	6.64	0	75840.6	Not Found	High
P23845	Sulfate adenylyltransferase subunit 1 OS=Escherichia coli (strain K12) OX=83333 GN=cysN PE=1 SV=1	2.768	3	2	2	2			0	--	Not Found	High
P75957	Lipoprotein-releasing system ATP-binding protein LolD OS=Escherichia coli (strain K12) OX=83333 GN=lolD PE=1 SV=2	2.759	6	1	1	1			0	--	Not Found	High
P0AEK2	3-oxoacyl-[acyl-carrier-protein] reductase FabG OS=Escherichia coli (strain K12) OX=83333 GN=fabG PE=1 SV=1	2.756	7	2	3	2	2.062	1.04	698079	1.43945e+06	High	High
B1XF04	Transcription antitermination protein NusB OS=Escherichia coli (strain K12 / DH10B) OX=316385 GN=nusB PE=3 SV=1	2.754	8	1	1	1			0	--	Not Found	High
C4ZWB5	Lipoyl synthase OS=Escherichia coli (strain K12 / MC4100 / BW2952) OX=595496 GN=lipA PE=3 SV=1	2.746	5	1	1	1			0	--	Not Found	High
P0ACL0	Glycerol-3-phosphate regulon repressor OS=Escherichia coli (strain K12) OX=83333 GN=glpR PE=1 SV=1	2.737	5	1	1	1	100	6.64	0	1.15149e+06	Not Found	High
D0VEX2	3-oxoacyl-[acyl-carrier-protein] synthase 2 OS=Escherichia coli LW1655F+ OX=527799 GN=fabF PE=3 SV=1	2.722	3	1	2	1	3.093	1.63	2.21024e+06	6836132	High	High
P0A7B8	ATP-dependent protease subunit HslV OS=Escherichia coli (strain K12) OX=83333 GN=hslV PE=1 SV=2	2.716	6	1	2	1	1.553	0.63	1.29407e+07	20091434	High	High
B1XDS1	DNA mismatch repair protein MutL OS=Escherichia coli (strain K12 / DH10B) OX=316385 GN=mutL PE=3 SV=1	2.703	3	2	2	2			0	--	Not Found	High
C4ZRT7	Proline--tRNA ligase OS=Escherichia coli (strain K12 / MC4100 / BW2952) OX=595496 GN=proS PE=3 SV=1	2.682	2	1	1	1			0	--	Not Found	High
P00954	Tryptophan--tRNA ligase OS=Escherichia coli (strain K12) OX=83333 GN=trpS PE=1 SV=3	2.677	4	1	1	1			0	--	Not Found	High
P0A6W9	Glutamate--cysteine ligase OS=Escherichia coli (strain K12) OX=83333 GN=gshA PE=1 SV=1	2.655	3	1	1	1			0	--	Not Found	High
B1XAT9	Cardiolipin synthase A OS=Escherichia coli (strain K12 / DH10B) OX=316385 GN=clsA PE=3 SV=1	2.644	2	1	1	1			0	--	Not Found	High
P36548	N-acetylmuramoyl-L-alanine amidase AmiA OS=Escherichia coli (strain K12) OX=83333 GN=amiA PE=1 SV=1	2.64	4	1	1	1			0	--	Not Found	High
C4ZRV8	Phosphoheptose isomerase OS=Escherichia coli (strain K12 / MC4100 / BW2952) OX=595496 GN=gmhA PE=3 SV=1	2.64	5	1	1	1			0	--	Not Found	High
P0ACK5	Deoxyribose operon repressor OS=Escherichia coli (strain K12) OX=83333 GN=deoR PE=1 SV=1	2.612	5	1	1	1			0	--	Not Found	High
C4ZT66	Purine nucleoside phosphorylase DeoD-type OS=Escherichia coli (strain K12 / MC4100 / BW2952) OX=595496 GN=deoD PE=3 SV=1	2.59	5	1	2	1	2.695	1.43	525095	1.41519e+06	High	High
P0AE52	Peroxiredoxin Bcp OS=Escherichia coli (strain K12) OX=83333 GN=bcp PE=1 SV=1	2.58	10	1	1	1	100	6.64	0	764695	Not Found	High
P0A9W9	Protein YrdA OS=Escherichia coli (strain K12) OX=83333 GN=yrdA PE=1 SV=1	2.535	8	1	1	1	100	6.64	0	841942	Not Found	High
C4ZQ48	Chromosome partition protein MukF OS=Escherichia coli (strain K12 / MC4100 / BW2952) OX=595496 GN=mukF PE=3 SV=1	2.488	3	1	1	1			0	--	Not Found	High
P45523	FKBP-type peptidyl-prolyl cis-trans isomerase FkpA OS=Escherichia coli (strain K12) OX=83333 GN=fkpA PE=1 SV=1	2.474	4	1	1	1	100	6.64	0	2.41594e+06	Not Found	High
C5A132	Chorismate pyruvate-lyase OS=Escherichia coli (strain K12 / MC4100 / BW2952) OX=595496 GN=ubiC PE=3 SV=1	2.474	15	2	2	2			0	--	Not Found	High
P76440	NAD-dependent dihydropyrimidine dehydrogenase subunit PreT OS=Escherichia coli (strain K12) OX=83333 GN=preT PE=1 SV=1	2.468	3	1	1	1			0	--	Not Found	High
B1X9W9	tRNA uridine 5-carboxymethylaminomethyl modification enzyme MnmG OS=Escherichia coli (strain K12 / DH10B) OX=316385 GN=mnmG PE=3 SV=1	2.463	2	1	2	1			0	--	Not Found	High
P30744	L-serine dehydratase 2 OS=Escherichia coli (strain K12) OX=83333 GN=sdaB PE=2 SV=2	2.459	2	1	2	1	0.01	-6.64	890454	--	High	High
P05707	Sorbitol-6-phosphate 2-dehydrogenase OS=Escherichia coli (strain K12) OX=83333 GN=srlD PE=1 SV=2	2.418	4	1	1	1	100	6.64	0	1.32139e+06	Not Found	High
P25524	Cytosine deaminase OS=Escherichia coli (strain K12) OX=83333 GN=codA PE=1 SV=3	2.418	4	1	1	1			0	--	Not Found	High
P0ACV4	Lipopolysaccharide assembly protein A OS=Escherichia coli (strain K12) OX=83333 GN=lapA PE=1 SV=1	2.4	22	1	1	1			0	--	Not Found	High
P0A8W5	UPF0301 protein YqgE OS=Escherichia coli (strain K12) OX=83333 GN=yqgE PE=1 SV=1	2.386	6	1	1	1			0	--	Not Found	High
P39829	Galactarate dehydratase (L-threo-forming) OS=Escherichia coli (strain K12) OX=83333 GN=garD PE=1 SV=2	2.347	2	1	1	1			0	--	Not Found	High
P21179	Catalase HPII OS=Escherichia coli (strain K12) OX=83333 GN=katE PE=1 SV=1	2.336	2	2	2	2	100	6.64	0	444752	Not Found	High
P0AB77	2-amino-3-ketobutyrate coenzyme A ligase OS=Escherichia coli (strain K12) OX=83333 GN=kbl PE=1 SV=1	2.332	3	1	2	1	2.054	1.04	765418	1.57192e+06	High	High
P68187	Maltose/maltodextrin import ATP-binding protein MalK OS=Escherichia coli (strain K12) OX=83333 GN=malK PE=1 SV=1	2.327	3	1	1	1	3.897	1.96	628191	2.44816e+06	Peak Found	High
C4ZRP7	Glutamate-1-semialdehyde 2,1-aminomutase OS=Escherichia coli (strain K12 / MC4100 / BW2952) OX=595496 GN=hemL PE=3 SV=1	2.303	3	1	1	1	100	6.64	0	1.10607e+06	Not Found	High
P77330	Prophage lipoprotein Bor homolog OS=Escherichia coli (strain K12) OX=83333 GN=borD PE=3 SV=1	2.293	10	1	1	1	1.093	0.13	2.58555e+06	2.82718e+06	Peak Found	High
C4ZXE9	Glycine--tRNA ligase beta subunit OS=Escherichia coli (strain K12 / MC4100 / BW2952) OX=595496 GN=glyS PE=3 SV=1	2.26	2	1	1	1			0	--	Not Found	High
P0ABZ6	Chaperone SurA OS=Escherichia coli (strain K12) OX=83333 GN=surA PE=1 SV=1	2.244	2	1	1	1			0	--	Not Found	High
C4ZWF6	Glutamine--tRNA ligase OS=Escherichia coli (strain K12 / MC4100 / BW2952) OX=595496 GN=glnS PE=3 SV=1	2.226	2	1	1	1			0	--	Not Found	High
B1XGX9	Ribosome-binding factor A OS=Escherichia coli (strain K12 / DH10B) OX=316385 GN=rbfA PE=3 SV=1	2.214	11	1	1	1			0	--	Not Found	High
P30748	Molybdopterin synthase sulfur carrier subunit OS=Escherichia coli (strain K12) OX=83333 GN=moaD PE=1 SV=2	2.208	26	1	1	1	2.047	1.03	477691	978048	Peak Found	High
P0ABU2	Ribosome-binding ATPase YchF OS=Escherichia coli (strain K12) OX=83333 GN=ychF PE=1 SV=2	2.167	3	1	1	1			0	--	Not Found	High
P08142	Acetolactate synthase isozyme 1 large subunit OS=Escherichia coli (strain K12) OX=83333 GN=ilvB PE=1 SV=1	2.167	2	1	1	1			0	--	Not Found	High
B1X8V5	Curved DNA-binding protein OS=Escherichia coli (strain K12 / DH10B) OX=316385 GN=cbpA PE=3 SV=1	2.127	5	1	1	1			0	--	Not Found	High
P0ACB0	Replicative DNA helicase OS=Escherichia coli (strain K12) OX=83333 GN=dnaB PE=1 SV=1	2.126	3	1	1	1			0	--	Not Found	High
P37188	PTS system galactitol-specific EIIB component OS=Escherichia coli (strain K12) OX=83333 GN=gatB PE=1 SV=2	2.085	20	1	1	1			0	--	Not Found	High
P37759	dTDP-glucose 4,6-dehydratase 1 OS=Escherichia coli (strain K12) OX=83333 GN=rfbB PE=3 SV=2	2.082	3	1	1	1			0	--	Not Found	High
P68767	Cytosol aminopeptidase OS=Escherichia coli (strain K12) OX=83333 GN=pepA PE=1 SV=1	2.063	2	1	1	1			0	--	Not Found	High
P0AAZ4	Replication-associated recombination protein A OS=Escherichia coli (strain K12) OX=83333 GN=rarA PE=1 SV=1	2.037	2	1	1	1			0	--	Not Found	High
P0ABA0	ATP synthase subunit b OS=Escherichia coli (strain K12) OX=83333 GN=atpF PE=1 SV=1	2.015	8	1	1	1			--	0	High	Not Found
P0AAH4	Putrescine export system ATP-binding protein SapD OS=Escherichia coli (strain K12) OX=83333 GN=sapD PE=1 SV=1	1.999	3	1	1	1			0	--	Not Found	High
P37147	UPF0716 protein FxsA OS=Escherichia coli (strain K12) OX=83333 GN=fxsA PE=1 SV=2	1.984	5	1	2	1	0.01	-6.64	920823	--	High	High
C4ZSS8	UDP-N-acetylglucosamine 1-carboxyvinyltransferase OS=Escherichia coli (strain K12 / MC4100 / BW2952) OX=595496 GN=murA PE=3 SV=1	1.936	2	1	1	1			0	--	Not Found	High
P0ABD8	Biotin carboxyl carrier protein of acetyl-CoA carboxylase OS=Escherichia coli (strain K12) OX=83333 GN=accB PE=1 SV=1	1.924	6	1	1	1	0.396	-1.33	2.44171e+06	968117	High	Peak Found
P0ABF1	Poly(A) polymerase I OS=Escherichia coli (strain K12) OX=83333 GN=pcnB PE=1 SV=2	1.922	3	1	1	1			--	0	High	Not Found
P0ABC9	High-affinity choline transport protein OS=Escherichia coli (strain K12) OX=83333 GN=betT PE=1 SV=1	1.916	2	1	1	1			0	--	Not Found	High
B1XA83	Cell division protein ZipA OS=Escherichia coli (strain K12 / DH10B) OX=316385 GN=zipA PE=3 SV=1	1.911	6	1	1	1			0	--	Not Found	High
B1X942	Glycerol-3-phosphate dehydrogenase [NAD(P)+] OS=Escherichia coli (strain K12 / DH10B) OX=316385 GN=gpsA PE=3 SV=1	1.907	3	1	1	1			0	--	Not Found	High
P21599	Pyruvate kinase II OS=Escherichia coli (strain K12) OX=83333 GN=pykA PE=1 SV=3	1.888	2	1	1	1	100	6.64	0	905274	Not Found	High
P69783	PTS system glucose-specific EIIA component OS=Escherichia coli (strain K12) OX=83333 GN=crr PE=1 SV=2	1.873	8	1	1	1			0	--	Not Found	High
P60752	ATP-dependent lipid A-core flippase OS=Escherichia coli (strain K12) OX=83333 GN=msbA PE=1 SV=1	1.863	2	1	1	1			0	--	Not Found	High
P0A9T0	D-3-phosphoglycerate dehydrogenase OS=Escherichia coli (strain K12) OX=83333 GN=serA PE=1 SV=2	1.859	3	1	1	1	100	6.64	0	652959	Not Found	High
C4ZWC9	Leucine--tRNA ligase OS=Escherichia coli (strain K12 / MC4100 / BW2952) OX=595496 GN=leuS PE=3 SV=1	1.828	2	1	1	1			0	--	Not Found	High
P0AFF6	Transcription termination/antitermination protein NusA OS=Escherichia coli (strain K12) OX=83333 GN=nusA PE=1 SV=1	1.779	2	1	1	1	100	6.64	0	1.05402e+06	Not Found	High
C4ZXA6	HTH-type transcriptional regulator IscR OS=Escherichia coli (strain K12 / MC4100 / BW2952) OX=595496 GN=iscR PE=3 SV=1	1.772	14	1	1	1	100	6.64	0	545712	Not Found	High
P0AFK6	Spermidine/putrescine transport system permease protein PotC OS=Escherichia coli (strain K12) OX=83333 GN=potC PE=3 SV=1	1.772	4	1	1	1			0	--	Not Found	High
P0ACF4	DNA-binding protein HU-beta OS=Escherichia coli (strain K12) OX=83333 GN=hupB PE=1 SV=1	1.765	16	1	1	1			0	--	Not Found	High
P0AFG0	Transcription termination/antitermination protein NusG OS=Escherichia coli (strain K12) OX=83333 GN=nusG PE=1 SV=2	1.752	4	1	1	1	100	6.64	0	1.13934e+06	Not Found	High
P37146	Ribonucleoside-diphosphate reductase 2 subunit beta OS=Escherichia coli (strain K12) OX=83333 GN=nrdF PE=1 SV=2	1.743	3	1	1	1			0	--	Not Found	High
P0A9J8	Bifunctional chorismate mutase/prephenate dehydratase OS=Escherichia coli (strain K12) OX=83333 GN=pheA PE=1 SV=1	1.727	2	1	1	1			0	--	Not Found	High
P0ACP7	HTH-type transcriptional repressor PurR OS=Escherichia coli (strain K12) OX=83333 GN=purR PE=1 SV=2	1.72	4	1	1	1			0	--	Not Found	High
C4ZX82	GMP synthase [glutamine-hydrolyzing] OS=Escherichia coli (strain K12 / MC4100 / BW2952) OX=595496 GN=guaA PE=3 SV=1	1.718	2	1	1	1			0	--	Not Found	High
P0ADE4	Translocation and assembly module subunit TamA OS=Escherichia coli (strain K12) OX=83333 GN=tamA PE=1 SV=1	1.703	1	1	3	1	0.528	-0.92	4.79771e+06	2.53286e+06	High	High
P0ABV6	Tol-Pal system protein TolR OS=Escherichia coli (strain K12) OX=83333 GN=tolR PE=1 SV=1	1.694	6	1	1	1	100	6.64	0	1.94121e+06	Not Found	High
P21165	Xaa-Pro dipeptidase OS=Escherichia coli (strain K12) OX=83333 GN=pepQ PE=1 SV=2	1.676	3	1	1	1			0	--	Not Found	High
P0ACL7	Putative L-lactate dehydrogenase operon regulatory protein OS=Escherichia coli (strain K12) OX=83333 GN=lldR PE=2 SV=1	1.652	4	1	1	1			0	--	Not Found	High
C4ZX98	Peptidase B OS=Escherichia coli (strain K12 / MC4100 / BW2952) OX=595496 GN=pepB PE=3 SV=1	1.607	2	1	1	1			0	--	Not Found	High
B1XBC5	Argininosuccinate lyase OS=Escherichia coli (strain K12 / DH10B) OX=316385 GN=argH PE=3 SV=1	1.556	2	1	1	1			0	--	Not Found	High
P0A8M6	UPF0265 protein YeeX OS=Escherichia coli (strain K12) OX=83333 GN=yeeX PE=1 SV=1	1.553	7	1	2	1	0.01	-6.64	996706	--	High	High
P0AG63	Small ribosomal subunit protein uS17 OS=Escherichia coli (strain K12) OX=83333 GN=rpsQ PE=1 SV=2	1.552	8	1	1	1	2.452	1.29	2.28075e+06	5591929	Peak Found	High
P76445	Lipid A 1-diphosphate synthase OS=Escherichia coli (strain K12) OX=83333 GN=lpxT PE=1 SV=2	1.548	4	1	1	1			0	--	Not Found	High
P30850	Exoribonuclease 2 OS=Escherichia coli (strain K12) OX=83333 GN=rnb PE=1 SV=3	1.543	2	1	1	1	1.66	0.73	532881	884338	Peak Found	High
P25888	ATP-dependent RNA helicase RhlE OS=Escherichia coli (strain K12) OX=83333 GN=rhlE PE=1 SV=3	1.518	2	1	1	1			--	0	High	Not Found
P0ADU2	Probable quinol monooxygenase YgiN OS=Escherichia coli (strain K12) OX=83333 GN=ygiN PE=1 SV=1	1.511	9	1	1	1			--	0	High	Not Found
P0A7B1	Polyphosphate kinase OS=Escherichia coli (strain K12) OX=83333 GN=ppk PE=1 SV=2	1.509	1	1	1	1			0	--	Not Found	High
P32099	Lipoate-protein ligase A OS=Escherichia coli (strain K12) OX=83333 GN=lplA PE=1 SV=3	1.508	3	1	1	1			0	--	Not Found	High
P37440	Oxidoreductase UcpA OS=Escherichia coli (strain K12) OX=83333 GN=ucpA PE=1 SV=3	1.475	4	1	1	1			0	--	Not Found	High
P77748	D-2-hydroxyglutarate dehydrogenase OS=Escherichia coli (strain K12) OX=83333 GN=ydiJ PE=1 SV=1	1.474	1	1	1	1	100	6.64	0	1.21598e+06	Not Found	High
B1XEH8	Peptide chain release factor 2 OS=Escherichia coli (strain K12 / DH10B) OX=316385 GN=prfB PE=3 SV=1	1.465	2	1	1	1			0	--	Not Found	High
P08997	Malate synthase A OS=Escherichia coli (strain K12) OX=83333 GN=aceB PE=1 SV=1	1.463	2	1	1	1			--	--	Peak Found	High
P0AD65	Peptidoglycan D,D-transpeptidase MrdA OS=Escherichia coli (strain K12) OX=83333 GN=mrdA PE=1 SV=1	1.456	4	1	1	1			0	--	Not Found	High
A0A4D6FVT4	RbsR OS=Escherichia coli str. K-12 substr. MG1655 OX=511145 GN=rbsR PE=4 SV=1	1.447	3	1	1	1	100	6.64	0	929428	Not Found	High
P42604	Altronate dehydratase OS=Escherichia coli (strain K12) OX=83333 GN=uxaA PE=1 SV=3	1.444	2	1	1	1			0	--	Not Found	High
C4ZXJ1	Mannitol-1-phosphate 5-dehydrogenase OS=Escherichia coli (strain K12 / MC4100 / BW2952) OX=595496 GN=mtlD PE=3 SV=1	1.433	3	1	1	1			0	--	Not Found	High
P46859	Thermoresistant gluconokinase OS=Escherichia coli (strain K12) OX=83333 GN=gntK PE=1 SV=4	1.432	5	1	1	1			0	--	Not Found	High
P23843	Periplasmic oligopeptide-binding protein OS=Escherichia coli (strain K12) OX=83333 GN=oppA PE=1 SV=2	1.431	2	1	1	1			0	--	Not Found	High
C4ZVL3	Erythronate-4-phosphate dehydrogenase OS=Escherichia coli (strain K12 / MC4100 / BW2952) OX=595496 GN=pdxB PE=3 SV=1	1.42	3	1	1	1			--	0	High	Not Found
P0A7Q6	Large ribosomal subunit protein bL36A OS=Escherichia coli (strain K12) OX=83333 GN=rpmJ PE=1 SV=1	1.418	21	1	2	1	1.116	0.16	1.13494e+07	12669631	High	High
B1XAY9	Histidine--tRNA ligase OS=Escherichia coli (strain K12 / DH10B) OX=316385 GN=hisS PE=3 SV=1	1.416	3	1	1	1	100	6.64	0	886218	Not Found	High
P25889	NAD-dependent dihydropyrimidine dehydrogenase subunit PreA OS=Escherichia coli (strain K12) OX=83333 GN=preA PE=1 SV=3	1.413	2	1	1	1			0	--	Not Found	High
P0AC62	Glutaredoxin 3 OS=Escherichia coli (strain K12) OX=83333 GN=grxC PE=1 SV=2	1.408	18	1	2	1	0.01	-6.64	1.72728e+06	--	High	High
P0AA25	Thioredoxin 1 OS=Escherichia coli (strain K12) OX=83333 GN=trxA PE=1 SV=2	1.4	8	1	2	1	2.294	1.2	783137	1.79643e+06	High	High
B1X7P1	GTP cyclohydrolase 1 OS=Escherichia coli (strain K12 / DH10B) OX=316385 GN=folE PE=3 SV=1	1.4	3	1	1	1			0	--	Not Found	High
P0AFN2	Phage shock protein C OS=Escherichia coli (strain K12) OX=83333 GN=pspC PE=1 SV=1	1.396	8	1	1	1	0.663	-0.59	9.10545e+06	6038256	High	Peak Found
P0AA16	DNA-binding dual transcriptional regulator OmpR OS=Escherichia coli (strain K12) OX=83333 GN=ompR PE=1 SV=1	1.393	4	1	1	1	4.495	2.17	609430	2.73953e+06	Peak Found	High
P0AB91	Phospho-2-dehydro-3-deoxyheptonate aldolase, Phe-sensitive OS=Escherichia coli (strain K12) OX=83333 GN=aroG PE=1 SV=1	1.392	3	1	1	1			0	--	Not Found	High
P76340	Transcriptional regulatory protein HprR OS=Escherichia coli (strain K12) OX=83333 GN=hprR PE=1 SV=2	1.388	4	1	1	1			--	--	Peak Found	High
P0ACM5	Uncharacterized HTH-type transcriptional regulator YegW OS=Escherichia coli (strain K12) OX=83333 GN=yegW PE=4 SV=1	1.368	10	1	1	1			--	0	High	Not Found
P0A8F4	Uridine kinase OS=Escherichia coli (strain K12) OX=83333 GN=udk PE=3 SV=1	1.362	4	1	1	1	100	6.64	0	1.79914e+06	Not Found	High
P67660	Probable HTH-type transcriptional regulator YhaJ OS=Escherichia coli (strain K12) OX=83333 GN=yhaJ PE=3 SV=1	1.356	4	1	1	1			0	--	Not Found	High
P75989	HTH-type transcriptional repressor BluR OS=Escherichia coli (strain K12) OX=83333 GN=bluR PE=1 SV=1	1.351	4	1	1	1			0	--	Not Found	High
P04825	Aminopeptidase N OS=Escherichia coli (strain K12) OX=83333 GN=pepN PE=1 SV=2	1.35	1	1	1	1			0	--	Not Found	High
P33570	Transketolase 2 OS=Escherichia coli (strain K12) OX=83333 GN=tktB PE=1 SV=1	1.346	1	1	1	1			--	--	High	Peak Found
P25665	5-methyltetrahydropteroyltriglutamate--homocysteine methyltransferase OS=Escherichia coli (strain K12) OX=83333 GN=metE PE=1 SV=6	1.344	1	1	1	1	100	6.64	0	294249	Not Found	High
P77529	L-cystine transporter TcyP OS=Escherichia coli (strain K12) OX=83333 GN=tcyP PE=1 SV=1	1.332	3	1	1	1			0	--	Not Found	High
P02916	Maltose/maltodextrin transport system permease protein MalF OS=Escherichia coli (strain K12) OX=83333 GN=malF PE=1 SV=1	1.327	3	1	1	1	1.378	0.46	1.1613e+10	15999186944	Peak Found	High
P0A9Y6	Cold shock-like protein CspC OS=Escherichia coli (strain K12) OX=83333 GN=cspC PE=1 SV=2	1.305	17	1	1	1	2.582	1.37	2.47115e+06	6380992	Peak Found	High
P77730	Uncharacterized HTH-type transcriptional regulator YdcR OS=Escherichia coli (strain K12) OX=83333 GN=ydcR PE=3 SV=1	1.3	2	1	1	1	1.844	0.88	395232	728876	Peak Found	High
P0A9A9	Ferric uptake regulation protein OS=Escherichia coli (strain K12) OX=83333 GN=fur PE=1 SV=1	1.296	8	1	1	1	0.01	-6.64	1.28604e+06	0	High	Not Found
B1X855	Tetraacyldisaccharide 4'-kinase OS=Escherichia coli (strain K12 / DH10B) OX=316385 GN=lpxK PE=3 SV=1	1.295	8	1	1	1			--	0	High	Not Found
B1XC73	UDP-3-O-acyl-N-acetylglucosamine deacetylase OS=Escherichia coli (strain K12 / DH10B) OX=316385 GN=lpxC PE=3 SV=1	1.295	6	1	1	1	100	6.64	0	970570	Not Found	High
P0A6N8	Elongation factor P-like protein OS=Escherichia coli (strain K12) OX=83333 GN=yeiP PE=1 SV=1	1.29	7	1	1	1			0	--	Not Found	High
P0AF93	2-iminobutanoate/2-iminopropanoate deaminase OS=Escherichia coli (strain K12) OX=83333 GN=ridA PE=1 SV=2	1.286	10	1	1	1			0	--	Not Found	High
P0A6W0	Glutaminase 2 OS=Escherichia coli (strain K12) OX=83333 GN=glsA2 PE=1 SV=1	1.285	5	1	1	1			0	--	Not Found	High
P0A9T4	Protein tas OS=Escherichia coli (strain K12) OX=83333 GN=tas PE=1 SV=1	1.268	2	1	1	1			0	--	Not Found	High
P0AFQ7	Uncharacterized metal-dependent hydrolase YcfH OS=Escherichia coli (strain K12) OX=83333 GN=ycfH PE=1 SV=1	1.267	9	1	1	1			0	--	Not Found	High
P16456	Selenide, water dikinase OS=Escherichia coli (strain K12) OX=83333 GN=selD PE=1 SV=1	1.254	4	1	1	1	100	6.64	0	1.06919e+06	Not Found	High
A0A8A4RYR7	Peptidase S49 domain-containing protein OS=Escherichia coli str. K-12 substr. MG1655 OX=511145 GN=ICJKHHIM_00152 PE=3 SV=1	1.243	3	1	1	1	0.371	-1.43	1.09368e+08	40610940	Peak Found	High
P27248	Aminomethyltransferase OS=Escherichia coli (strain K12) OX=83333 GN=gcvT PE=1 SV=3	1.243	3	1	1	1			0	--	Not Found	High
P28903	Anaerobic ribonucleoside-triphosphate reductase OS=Escherichia coli (strain K12) OX=83333 GN=nrdD PE=1 SV=2	1.209	1	1	1	1			0	--	Not Found	High
P0AC53	Glucose-6-phosphate 1-dehydrogenase OS=Escherichia coli (strain K12) OX=83333 GN=zwf PE=1 SV=1	1.208	2	1	1	1	100	6.64	0	1.13754e+06	Not Found	High
P0AB38	Penicillin-binding protein activator LpoB OS=Escherichia coli (strain K12) OX=83333 GN=lpoB PE=1 SV=1	1.184	7	1	1	1			--	0	High	Not Found
C4ZT19	Probable RNA 2'-phosphotransferase OS=Escherichia coli (strain K12 / MC4100 / BW2952) OX=595496 GN=kptA PE=3 SV=1	1.177	4	1	1	1			0	--	Not Found	High
B1XB59	Protein FdhE OS=Escherichia coli (strain K12 / DH10B) OX=316385 GN=fdhE PE=3 SV=1	1.174	5	1	1	1			0	--	Not Found	High
P77489	Aldehyde oxidoreductase molybdenum-binding subunit PaoC OS=Escherichia coli (strain K12) OX=83333 GN=paoC PE=1 SV=1	1.172	2	1	1	1	0.01	-6.64	784930	0	High	Not Found
A0A0S2ZZ78	FimE OS=Escherichia coli str. K-12 substr. MG1655 OX=511145 GN=fimE PE=4 SV=1	1.157	6	1	1	1			0	--	Not Found	High
C4ZR49	RNA-binding protein Hfq OS=Escherichia coli (strain K12 / MC4100 / BW2952) OX=595496 GN=hfq PE=3 SV=1	1.147	14	1	1	1	100	6.64	0	2.1324e+06	Not Found	High
P00864	Phosphoenolpyruvate carboxylase OS=Escherichia coli (strain K12) OX=83333 GN=ppc PE=1 SV=1	1.14	1	1	1	1			0	--	Not Found	High
P0ABJ9	Cytochrome bd-I ubiquinol oxidase subunit 1 OS=Escherichia coli (strain K12) OX=83333 GN=cydA PE=1 SV=1	1.136	2	1	1	1	2.803	1.49	585851	1.64215e+06	High	Peak Found
P33025	Pseudouridine-5'-phosphate glycosidase OS=Escherichia coli (strain K12) OX=83333 GN=psuG PE=1 SV=1	1.121	5	1	1	1			--	0	High	Not Found
P0AFM9	Phage shock protein B OS=Escherichia coli (strain K12) OX=83333 GN=pspB PE=1 SV=1	1.12	14	1	1	1			--	0	High	Not Found
B1XAP9	4-diphosphocytidyl-2-C-methyl-D-erythritol kinase OS=Escherichia coli (strain K12 / DH10B) OX=316385 GN=ispE PE=3 SV=1	1.12	7	1	1	1			0	--	Not Found	High
P46853	Uncharacterized oxidoreductase YhhX OS=Escherichia coli (strain K12) OX=83333 GN=yhhX PE=1 SV=1	1.119	3	1	1	1			0	--	Not Found	High
B1XFC3	Membrane-bound lytic murein transglycosylase C OS=Escherichia coli (strain K12 / DH10B) OX=316385 GN=mltC PE=3 SV=1	1.107	9	1	1	1			0	--	Not Found	High
P31441	Adenine deaminase OS=Escherichia coli (strain K12) OX=83333 GN=ade PE=1 SV=2	1.106	1	1	1	1	0.01	-6.64	420720	0	High	Not Found
P69913	Carbon storage regulator OS=Escherichia coli (strain K12) OX=83333 GN=csrA PE=1 SV=1	1.104	10	1	1	1			0	--	Not Found	High
C4ZRS4	Lipid-A-disaccharide synthase OS=Escherichia coli (strain K12 / MC4100 / BW2952) OX=595496 GN=lpxB PE=3 SV=1	1.098	3	1	1	1			--	0	High	Not Found
P05042	Fumarate hydratase class II OS=Escherichia coli (strain K12) OX=83333 GN=fumC PE=1 SV=1	1.096	2	1	1	1			--	0	High	Not Found
P0AC69	Glutaredoxin 4 OS=Escherichia coli (strain K12) OX=83333 GN=grxD PE=1 SV=1	1.083	7	1	1	1	1.677	0.75	1.03154e+06	1.72941e+06	High	Peak Found
P0AGJ5	Uncharacterized tRNA/rRNA methyltransferase YfiF OS=Escherichia coli (strain K12) OX=83333 GN=yfiF PE=1 SV=1	1.083	7	1	1	1			0	--	Not Found	High
P77503	D-glucoside 3-dehydrogenase OS=Escherichia coli (strain K12) OX=83333 GN=ycjS PE=1 SV=1	1.053	3	1	1	1			0	--	Not Found	High
P0ADC1	LPS-assembly lipoprotein LptE OS=Escherichia coli (strain K12) OX=83333 GN=lptE PE=1 SV=1	1.051	4	1	1	1	0.719	-0.48	1.89633e+06	1.36402e+06	Peak Found	High
C4ZXY4	DNA protection during starvation protein OS=Escherichia coli (strain K12 / MC4100 / BW2952) OX=595496 GN=dps PE=3 SV=1	1.048	11	1	1	1			--	0	High	Not Found
P0AB58	Lipopolysaccharide assembly protein B OS=Escherichia coli (strain K12) OX=83333 GN=lapB PE=1 SV=1	1.044	2	1	1	1			0	--	Not Found	High
P0A8N5	Lysine--tRNA ligase, heat inducible OS=Escherichia coli (strain K12) OX=83333 GN=lysU PE=1 SV=2	1.03	2	1	1	1	100	6.64	0	1.20552e+06	Not Found	High
P0AB06	Uncharacterized protein YcbK OS=Escherichia coli (strain K12) OX=83333 GN=ycbK PE=3 SV=1	1.026	4	1	1	1			0	--	Not Found	High
P25522	tRNA modification GTPase MnmE OS=Escherichia coli (strain K12) OX=83333 GN=mnmE PE=1 SV=3	1.026	2	1	1	1			--	--	Peak Found	High
P0ABH0	Cell division protein FtsA OS=Escherichia coli (strain K12) OX=83333 GN=ftsA PE=1 SV=1	0.997	3	1	1	1	2.302	1.2	356107	819868	Peak Found	High
P61320	Outer-membrane lipoprotein LolB OS=Escherichia coli (strain K12) OX=83333 GN=lolB PE=1 SV=1	0.992	5	1	1	1	3.744	1.9	969219	3.62833e+06	High	Peak Found
P76578	Alpha-2-macroglobulin OS=Escherichia coli (strain K12) OX=83333 GN=yfhM PE=1 SV=1	0.991	1	1	1	1			--	0	High	Not Found
P0A6V1	Glucose-1-phosphate adenylyltransferase OS=Escherichia coli (strain K12) OX=83333 GN=glgC PE=1 SV=2	0.989	3	1	1	1			0	--	Not Found	High
P0AD61	Pyruvate kinase I OS=Escherichia coli (strain K12) OX=83333 GN=pykF PE=1 SV=1	0.965	2	1	1	1			0	--	Not Found	High
P09831	Glutamate synthase [NADPH] large chain OS=Escherichia coli (strain K12) OX=83333 GN=gltB PE=1 SV=3	0.942	1	1	1	1			0	--	Not Found	High
P04968	L-threonine dehydratase biosynthetic IlvA OS=Escherichia coli (strain K12) OX=83333 GN=ilvA PE=1 SV=1	0.932	4	1	1	1			0	--	Not Found	High

## Sheet: Proteins VAvsDA
Abundance area values calculated via label-free quantitation using Proteome Discoverer 2.2. Enriched proteins have an Abundance Ratio (VA/DA) >1.5 or were IDed with missing values in VA sample but not found in DA sample. All proteins were filtered for peptide FDR < 0.01 and protein FDR < 0.05.
Uniprot Accession	Protein Description	Sum PEP Score	Coverage [%]	# Peptides	# PSMs	# Unique Peptides	Abundance Ratio (VA/DA)	Log2(VA/DA)	Abundance (DA)	Abundance (VA)	Found in DA	Found in VA
B1XBY9	DNA-directed RNA polymerase subunit beta OS=Escherichia coli (strain K12 / DH10B) OX=316385 GN=rpoB PE=3 SV=1	397.451	71	93	224	93	61.263	5.94	9.68854e+07	1.09484e+10	High	High
P09373	Formate acetyltransferase 1 OS=Escherichia coli (strain K12) OX=83333 GN=pflB PE=1 SV=2	278.513	74	59	168	59	100	6.64	5.24564e+06	1.41972e+10	High	High
P46889	DNA translocase FtsK OS=Escherichia coli (strain K12) OX=83333 GN=ftsK PE=1 SV=2	211.99	36	46	100	46	52.545	5.72	1.54823e+07	4.36157e+09	Peak Found	High
C4ZYG8	Protein adenylyltransferase SelO OS=Escherichia coli (strain K12 / MC4100 / BW2952) OX=595496 GN=selO PE=3 SV=1	182.866	57	29	526	29	22.959	4.52	1.74752e+10	3.10699e+11	High	High
P0AFG3	2-oxoglutarate dehydrogenase E1 component OS=Escherichia coli (strain K12) OX=83333 GN=sucA PE=1 SV=1	174.334	49	39	101	39	1.722	0.78	8.35113e+08	1.44378e+09	High	High
P25516	Aconitate hydratase A OS=Escherichia coli (strain K12) OX=83333 GN=acnA PE=1 SV=3	152.197	50	39	89	39	0.801	-0.32	6.99713e+08	5.45914e+08	High	High
B1XBZ0	DNA-directed RNA polymerase subunit beta' OS=Escherichia coli (strain K12 / DH10B) OX=316385 GN=rpoC PE=3 SV=1	149.481	42	49	76	49	4.786	2.26	6.40672e+07	3.78217e+08	High	High
P0A6Y8	Chaperone protein DnaK OS=Escherichia coli (strain K12) OX=83333 GN=dnaK PE=1 SV=2	145.778	69	39	77	39	2.514	1.33	4.20124e+08	777308202	High	High
P33602	NADH-quinone oxidoreductase subunit G OS=Escherichia coli (strain K12) OX=83333 GN=nuoG PE=1 SV=4	129.007	50	35	53	35	35.781	5.16	3.40386e+07	1.05182e+09	High	High
P0A9C5	Glutamine synthetase OS=Escherichia coli (strain K12) OX=83333 GN=glnA PE=1 SV=2	112.272	74	30	93	30	0.01	-6.64	2.91132e+10	3.46286e+07	High	High
C4ZUJ5	Elongation factor G OS=Escherichia coli (strain K12 / MC4100 / BW2952) OX=595496 GN=fusA PE=3 SV=1	109.016	52	31	54	31	9.48	3.24	4.0459e+07	4.40516e+08	High	High
P0A9G6	Isocitrate lyase OS=Escherichia coli (strain K12) OX=83333 GN=aceA PE=1 SV=1	96.763	58	20	29	20	100	6.64	2.27266e+06	913410196	Peak Found	High
P0AC41	Succinate dehydrogenase flavoprotein subunit OS=Escherichia coli (strain K12) OX=83333 GN=sdhA PE=1 SV=1	92.775	47	23	43	23	33.819	5.08	1.05187e+07	8.38693e+08	High	High
P77783	Probable dimethyl sulfoxide reductase chain YnfF OS=Escherichia coli (strain K12) OX=83333 GN=ynfF PE=1 SV=4	92.694	43	29	42	27	19.583	4.29	7.55897e+06	5.5827e+08	Peak Found	High
C4ZZA4	Succinylornithine transaminase OS=Escherichia coli (strain K12 / MC4100 / BW2952) OX=595496 GN=astC PE=3 SV=1	90.088	59	17	41	17	70.847	6.15	1.59843e+07	1.69417e+09	High	High
P09546	Bifunctional protein PutA OS=Escherichia coli (strain K12) OX=83333 GN=putA PE=1 SV=3	87.255	25	23	28	23	5.917	2.56	7.96303e+07	9.17353e+07	High	High
P0CE47	Elongation factor Tu 1 OS=Escherichia coli (strain K12) OX=83333 GN=tufA PE=1 SV=1	85.673	67	22	58	22	1.38	0.46	3.22326e+08	3.63939e+08	High	High
P52647	Probable pyruvate-flavodoxin oxidoreductase OS=Escherichia coli (strain K12) OX=83333 GN=ydbK PE=3 SV=2	85.51	24	25	33	25	1.602	0.68	1.44312e+07	2.12429e+08	Peak Found	High
P00936	Adenylate cyclase OS=Escherichia coli (strain K12) OX=83333 GN=cyaA PE=1 SV=5	81.136	28	24	36	24	2.256	1.17	1.4476e+09	1663328327	Peak Found	High
C5A1D5	Chaperonin GroEL OS=Escherichia coli (strain K12 / MC4100 / BW2952) OX=595496 GN=groEL PE=1 SV=1	79.734	51	25	54	25	0.845	-0.24	1.69501e+08	1.53022e+08	High	High
P62399	Large ribosomal subunit protein uL5 OS=Escherichia coli (strain K12) OX=83333 GN=rplE PE=1 SV=2	78.348	74	16	49	16	46.777	5.55	3.63979e+07	2.03125e+09	High	High
G0ZKW2	Beta-galactosidase OS=Escherichia coli str. K-12 substr. MG1655 OX=511145 GN=lacZ PE=3 SV=1	78.115	30	28	33	28	26.164	4.71	1.11768e+06	2.88344e+08	Peak Found	High
P0ABB4	ATP synthase subunit beta OS=Escherichia coli (strain K12) OX=83333 GN=atpD PE=1 SV=2	73.317	52	19	30	19	3.301	1.72	3.78436e+07	2.40331e+08	High	High
B1XAZ0	4-hydroxy-3-methylbut-2-en-1-yl diphosphate synthase (flavodoxin) OS=Escherichia coli (strain K12 / DH10B) OX=316385 GN=ispG PE=3 SV=1	72.507	66	22	31	22	10.631	3.41	1.16449e+06	1.82089e+08	High	High
P0AAB4	3-octaprenyl-4-hydroxybenzoate carboxy-lyase OS=Escherichia coli (strain K12) OX=83333 GN=ubiD PE=1 SV=1	71.207	50	22	31	22	12.112	3.6	1.99302e+06	2.9292e+08	Peak Found	High
P17846	Sulfite reductase [NADPH] hemoprotein beta-component OS=Escherichia coli (strain K12) OX=83333 GN=cysI PE=1 SV=4	70.153	45	26	35	26	25.395	4.67	3.74377e+06	4.0268e+08	Peak Found	High
P76373	UDP-glucose 6-dehydrogenase OS=Escherichia coli (strain K12) OX=83333 GN=ugd PE=1 SV=1	67.784	60	22	28	22	100	6.64	0	4.02793e+08	Not Found	High
P32176	Formate dehydrogenase-O major subunit OS=Escherichia coli (strain K12) OX=83333 GN=fdoG PE=1 SV=5	64.589	25	18	21	18	9.166	3.2	1.26473e+06	8.67093e+07	Peak Found	High
C4ZQ19	Serine--tRNA ligase OS=Escherichia coli (strain K12 / MC4100 / BW2952) OX=595496 GN=serS PE=3 SV=1	64.261	50	18	26	18	100	6.64	0	1.87882e+08	Not Found	High
P0A7W1	Small ribosomal subunit protein uS5 OS=Escherichia coli (strain K12) OX=83333 GN=rpsE PE=1 SV=2	62.457	63	10	29	10	8.175	3.03	1.26563e+08	1.16091e+09	High	High
P0AG90	Protein translocase subunit SecD OS=Escherichia coli (strain K12) OX=83333 GN=secD PE=1 SV=1	62.061	36	21	27	20	16.606	4.05	8.21771e+06	2.0169e+08	High	High
P08142	Acetolactate synthase isozyme 1 large subunit OS=Escherichia coli (strain K12) OX=83333 GN=ilvB PE=1 SV=1	61.885	38	16	25	16	0.986	-0.02	9.3769e+07	1.93896e+08	Peak Found	High
B1XE52	Oxygen-dependent choline dehydrogenase OS=Escherichia coli (strain K12 / DH10B) OX=316385 GN=betA PE=3 SV=1	61.851	31	13	19	13	100	6.64	0	3.67857e+07	Not Found	High
P0AC33	Fumarate hydratase class I, aerobic OS=Escherichia coli (strain K12) OX=83333 GN=fumA PE=1 SV=2	59.436	49	21	28	11	7.453	2.9	1.44283e+07	1.47785e+08	High	High
P0AEI1	tRNA-2-methylthio-N(6)-dimethylallyladenosine synthase OS=Escherichia coli (strain K12) OX=83333 GN=miaB PE=1 SV=1	58.931	47	19	25	19	17.996	4.17	2.33726e+06	1.9087e+08	Peak Found	High
P0ACE7	Purine nucleoside phosphoramidase OS=Escherichia coli (strain K12) OX=83333 GN=hinT PE=1 SV=1	57.927	74	8	546	8	0.533	-0.91	5.64277e+11	2.45356e+11	High	High
P0ABH7	Citrate synthase OS=Escherichia coli (strain K12) OX=83333 GN=gltA PE=1 SV=1	57.563	41	16	35	16	25.54	4.67	1.08761e+07	6.77932e+08	High	High
P76558	NADP-dependent malic enzyme OS=Escherichia coli (strain K12) OX=83333 GN=maeB PE=1 SV=1	57.164	30	20	23	20	8.307	3.05	2.93791e+06	7.47285e+07	Peak Found	High
P0A7Z4	DNA-directed RNA polymerase subunit alpha OS=Escherichia coli (strain K12) OX=83333 GN=rpoA PE=1 SV=1	56.129	55	16	36	16	30.232	4.92	5.22695e+07	1.83697e+09	High	High
C4ZSH9	D-tagatose-1,6-bisphosphate aldolase subunit GatZ OS=Escherichia coli (strain K12 / MC4100 / BW2952) OX=595496 GN=gatZ PE=3 SV=1	56.098	39	11	26	11	11.207	3.49	4.54388e+07	520576075	High	High
P0A7V3	Small ribosomal subunit protein uS3 OS=Escherichia coli (strain K12) OX=83333 GN=rpsC PE=1 SV=2	55.441	70	17	51	17	1.763	0.82	1.08457e+09	1.68211e+09	High	High
P03018	DNA helicase II OS=Escherichia coli (strain K12) OX=83333 GN=uvrD PE=1 SV=1	55.195	30	20	23	20	9.54	3.25	2.36049e+06	1.43064e+08	Peak Found	High
B1XBE0	Chaperone protein DnaJ OS=Escherichia coli (strain K12 / DH10B) OX=316385 GN=dnaJ PE=3 SV=1	54.404	44	18	30	18	10.414	3.38	3.07739e+07	4.65794e+08	High	High
C4ZU48	Periplasmic nitrate reductase OS=Escherichia coli (strain K12 / MC4100 / BW2952) OX=595496 GN=napA PE=3 SV=1	53.231	24	17	20	17	100	6.64	0	6.65732e+07	Not Found	High
C4ZUH5	Large ribosomal subunit protein uL3 OS=Escherichia coli (strain K12 / MC4100 / BW2952) OX=595496 GN=rplC PE=3 SV=1	52.459	66	15	37	15	1.522	0.61	2.25378e+08	2.98057e+08	High	High
C4ZSQ5	Polyribonucleotide nucleotidyltransferase OS=Escherichia coli (strain K12 / MC4100 / BW2952) OX=595496 GN=pnp PE=3 SV=1	51.915	31	18	32	18	1.244	0.31	6.27605e+07	1.02562e+08	High	High
P76403	tRNA hydroxylation protein P OS=Escherichia coli (strain K12) OX=83333 GN=trhP PE=1 SV=1	50.96	40	15	23	15	37.335	5.22	1.71948e+06	4.37021e+08	Peak Found	High
P0AFG8	Pyruvate dehydrogenase E1 component OS=Escherichia coli (strain K12) OX=83333 GN=aceE PE=1 SV=2	50.892	23	20	31	20	2.382	1.25	3.43491e+07	8.25519e+07	High	High
B1XB92	Glycerol kinase OS=Escherichia coli (strain K12 / DH10B) OX=316385 GN=glpK PE=3 SV=1	50.36	38	18	22	18	4.573	2.19	1.78377e+07	90482082	High	High
P33235	Flagellar hook-associated protein 1 OS=Escherichia coli (strain K12) OX=83333 GN=flgK PE=1 SV=3	49.712	35	15	18	15	4.054	2.02	1.49909e+07	1.3985e+08	Peak Found	High
P0A9K3	PhoH-like protein OS=Escherichia coli (strain K12) OX=83333 GN=ybeZ PE=1 SV=2	49.447	50	13	19	13	29.171	4.87	1.06217e+06	1.64736e+08	High	High
P0A9D2	Glutathione S-transferase GstA OS=Escherichia coli (strain K12) OX=83333 GN=gstA PE=1 SV=1	48.979	45	10	32	10	1.096	0.13	5.36014e+08	5.23514e+08	High	High
P00393	Type II NADH:quinone oxidoreductase OS=Escherichia coli (strain K12) OX=83333 GN=ndh PE=1 SV=2	48.771	40	13	17	13	100	6.64	0	6.88326e+07	Not Found	High
P31119	Bifunctional protein Aas OS=Escherichia coli (strain K12) OX=83333 GN=aas PE=1 SV=2	48.653	31	19	21	19	100	6.64	0	4.87553e+07	Not Found	High
B1X9T7	Tryptophanase OS=Escherichia coli (strain K12 / DH10B) OX=316385 GN=tnaA PE=3 SV=1	48.084	44	19	32	19	10.953	3.45	2.99073e+07	3.03445e+08	High	High
P10408	Protein translocase subunit SecA OS=Escherichia coli (strain K12) OX=83333 GN=secA PE=1 SV=2	47.97	27	19	22	19	2.462	1.3	4.24711e+06	2.62645e+07	High	High
P13009	Methionine synthase OS=Escherichia coli (strain K12) OX=83333 GN=metH PE=1 SV=5	46.833	17	17	17	17	100	6.64	0	2.16023e+07	Not Found	High
P76104	23S rRNA 5-hydroxycytidine C2501 synthase OS=Escherichia coli (strain K12) OX=83333 GN=rlhA PE=1 SV=2	46.636	32	17	18	17	100	6.64	0	5.9404e+07	Not Found	High
B1X6G8	Large ribosomal subunit protein uL2 OS=Escherichia coli (strain K12 / DH10B) OX=316385 GN=rplB PE=3 SV=1	46.596	51	12	42	12	0.298	-1.74	4.31377e+08	146667472	High	High
P36683	Aconitate hydratase B OS=Escherichia coli (strain K12) OX=83333 GN=acnB PE=1 SV=3	46.455	24	18	23	18	3.649	1.87	8.85192e+06	3.45566e+07	High	High
P0A9X4	Cell shape-determining protein MreB OS=Escherichia coli (strain K12) OX=83333 GN=mreB PE=1 SV=1	45.654	52	15	23	15	12.908	3.69	8.66722e+06	186139980	High	High
P0AGG8	Metalloprotease TldD OS=Escherichia coli (strain K12) OX=83333 GN=tldD PE=1 SV=1	44.893	36	12	15	12	100	6.64	0	9.96818e+07	Not Found	High
D0VEX5	Enoyl-[acyl-carrier-protein] reductase [NADH] OS=Escherichia coli LW1655F+ OX=527799 GN=fabI PE=3 SV=1	44.33	54	11	18	11	9.244	3.21	3.73478e+06	1.38088e+08	High	High
P33232	L-lactate dehydrogenase OS=Escherichia coli (strain K12) OX=83333 GN=lldD PE=1 SV=1	44.196	39	13	17	13	7.789	2.96	1.73378e+06	1.52642e+08	Peak Found	High
C4ZRR1	Small ribosomal subunit protein uS2 OS=Escherichia coli (strain K12 / MC4100 / BW2952) OX=595496 GN=rpsB PE=3 SV=1	44.065	46	12	26	12	4.925	2.3	2.84117e+07	1.57539e+08	High	High
P0AAZ4	Replication-associated recombination protein A OS=Escherichia coli (strain K12) OX=83333 GN=rarA PE=1 SV=1	43.899	35	13	16	13	1.633	0.71	2.71878e+06	1.14331e+08	Peak Found	High
P0A996	Anaerobic glycerol-3-phosphate dehydrogenase subunit C OS=Escherichia coli (strain K12) OX=83333 GN=glpC PE=1 SV=1	43.247	38	15	17	15	100	6.64	0	9.1144e+07	Not Found	High
P00562	Bifunctional aspartokinase/homoserine dehydrogenase 2 OS=Escherichia coli (strain K12) OX=83333 GN=metL PE=1 SV=3	43.242	19	16	26	16	0.547	-0.87	2.59898e+08	1.45369e+08	High	High
A0A4D6FVL5	LacI OS=Escherichia coli str. K-12 substr. MG1655 OX=511145 GN=lacI PE=4 SV=1	42.868	39	12	21	12	4.787	2.26	1.67403e+07	1.67513e+08	High	High
C5A0R1	Soluble pyridine nucleotide transhydrogenase OS=Escherichia coli (strain K12 / MC4100 / BW2952) OX=595496 GN=sthA PE=3 SV=1	42.357	36	13	16	13	100	6.64	0	6.42538e+07	Not Found	High
P39829	Galactarate dehydratase (L-threo-forming) OS=Escherichia coli (strain K12) OX=83333 GN=garD PE=1 SV=2	41.584	41	16	20	16	100	6.64	0	1.10964e+08	Not Found	High
P63284	Chaperone protein ClpB OS=Escherichia coli (strain K12) OX=83333 GN=clpB PE=1 SV=1	40.303	25	18	25	18	1.673	0.74	3.21125e+07	3.60667e+07	High	High
P0AG30	Transcription termination factor Rho OS=Escherichia coli (strain K12) OX=83333 GN=rho PE=1 SV=1	39.654	35	14	20	14	3.481	1.8	4.44503e+08	2.22722e+08	High	High
P0AG55	Large ribosomal subunit protein uL6 OS=Escherichia coli (strain K12) OX=83333 GN=rplF PE=1 SV=2	39.621	58	12	25	12	8.688	3.12	9.3259e+07	550572097	High	High
P0AC38	Aspartate ammonia-lyase OS=Escherichia coli (strain K12) OX=83333 GN=aspA PE=1 SV=1	39.458	37	16	19	16	2.795	1.48	1.41863e+07	1.04724e+08	High	High
P09831	Glutamate synthase [NADPH] large chain OS=Escherichia coli (strain K12) OX=83333 GN=gltB PE=1 SV=3	38.223	14	16	16	16	100	6.64	0	1.00753e+07	Not Found	High
C4ZTJ5	ATP-dependent Clp protease ATP-binding subunit ClpX OS=Escherichia coli (strain K12 / MC4100 / BW2952) OX=595496 GN=clpX PE=3 SV=1	38.121	35	14	17	14	6.792	2.76	6.67778e+06	7.40434e+07	High	High
P27550	Acetyl-coenzyme A synthetase OS=Escherichia coli (strain K12) OX=83333 GN=acs PE=1 SV=2	37.93	23	12	13	12	100	6.64	--	6.95166e+07	High	High
P0AAI3	ATP-dependent zinc metalloprotease FtsH OS=Escherichia coli (strain K12) OX=83333 GN=ftsH PE=1 SV=1	37.744	28	15	27	15	0.599	-0.74	7.62637e+07	3.38447e+07	High	High
P0A9P6	ATP-dependent RNA helicase DeaD OS=Escherichia coli (strain K12) OX=83333 GN=deaD PE=1 SV=2	37.092	27	15	22	15	1.076	0.11	4.92118e+07	5.06107e+07	High	High
P0AAJ8	Hydrogenase-2 operon protein HybA OS=Escherichia coli (strain K12) OX=83333 GN=hybA PE=3 SV=1	36.567	31	10	15	10	86.768	6.44	1.05016e+06	1.22647e+08	Peak Found	High
P61175	Large ribosomal subunit protein uL22 OS=Escherichia coli (strain K12) OX=83333 GN=rplV PE=1 SV=1	36.543	52	9	16	9	1.514	0.6	6.55542e+07	9.67437e+07	High	High
P0A910	Outer membrane protein A OS=Escherichia coli (strain K12) OX=83333 GN=ompA PE=1 SV=1	36.156	39	10	18	10	1.947	0.96	3.86782e+07	77183972	High	High
C4ZUB1	Ribonuclease BN OS=Escherichia coli (strain K12 / MC4100 / BW2952) OX=595496 GN=rbn PE=3 SV=1	36.06	50	11	27	11	0.734	-0.45	2.84448e+08	179489258	High	High
P0A9P4	Thioredoxin reductase OS=Escherichia coli (strain K12) OX=83333 GN=trxB PE=1 SV=2	35.556	31	8	11	8	100	6.64	0	104619750	Not Found	High
P30958	Transcription-repair-coupling factor OS=Escherichia coli (strain K12) OX=83333 GN=mfd PE=1 SV=2	34.902	15	14	15	14	100	6.64	0	2.01657e+07	Not Found	High
B1X6E8	Small ribosomal subunit protein uS4 OS=Escherichia coli (strain K12 / DH10B) OX=316385 GN=rpsD PE=3 SV=1	34.716	50	12	26	12	0.837	-0.26	3.72914e+08	264115813	High	High
C4ZUG5	Large ribosomal subunit protein uL14 OS=Escherichia coli (strain K12 / MC4100 / BW2952) OX=595496 GN=rplN PE=3 SV=1	34.549	51	6	17	6	6.509	2.7	6.27011e+07	4.40284e+08	High	High
P39831	NADP-dependent 3-hydroxy acid dehydrogenase YdfG OS=Escherichia coli (strain K12) OX=83333 GN=ydfG PE=1 SV=2	34.245	46	11	15	11	100	6.64	0	474318646	Not Found	High
P0ADR8	Pyrimidine/purine nucleotide 5'-monophosphate nucleosidase OS=Escherichia coli (strain K12) OX=83333 GN=ppnN PE=1 SV=1	34.242	31	12	14	12	100	6.64	--	73618627	High	High
P30870	Bifunctional glutamine synthetase adenylyltransferase/adenylyl-removing enzyme OS=Escherichia coli (strain K12) OX=83333 GN=glnE PE=1 SV=2	34.221	13	9	20	9	0.644	-0.64	4.55472e+07	2.67455e+07	High	High
P0ABU0	1,4-dihydroxy-2-naphthoyl-CoA synthase OS=Escherichia coli (strain K12) OX=83333 GN=menB PE=1 SV=1	34.174	48	10	17	10	100	6.64	0	2.22057e+08	Not Found	High
P0A7G6	Protein RecA OS=Escherichia coli (strain K12) OX=83333 GN=recA PE=1 SV=2	33.934	34	8	17	8	7.204	2.85	1.63811e+07	1.36619e+08	High	High
B1XFM4	Trigger factor OS=Escherichia coli (strain K12 / DH10B) OX=316385 GN=tig PE=3 SV=1	33.775	29	13	20	13	1.641	0.71	1.84506e+07	2.76296e+07	High	High
B1XGY0	Translation initiation factor IF-2 OS=Escherichia coli (strain K12 / DH10B) OX=316385 GN=infB PE=3 SV=1	33.766	15	14	21	14	1.647	0.72	1.02097e+07	2.20286e+07	High	High
P28903	Anaerobic ribonucleoside-triphosphate reductase OS=Escherichia coli (strain K12) OX=83333 GN=nrdD PE=1 SV=2	33.584	21	13	13	13	100	6.64	0	5.78257e+07	Not Found	High
B1XD35	2,3,4,5-tetrahydropyridine-2,6-dicarboxylate N-succinyltransferase OS=Escherichia coli (strain K12 / DH10B) OX=316385 GN=dapD PE=3 SV=1	33.517	45	12	15	12	9.985	3.32	1.55711e+07	8.0078e+07	High	High
C4ZUD0	NADH-quinone oxidoreductase subunit B OS=Escherichia coli (strain K12 / MC4100 / BW2952) OX=595496 GN=nuoB PE=3 SV=1	33.044	40	9	17	9	5.479	2.45	8.09359e+06	3.04415e+08	Peak Found	High
P0ACE0	Hydrogenase-2 large chain OS=Escherichia coli (strain K12) OX=83333 GN=hybC PE=1 SV=2	32.865	25	11	11	11	100	6.64	0	8.09946e+07	Not Found	High
P0A9B2	Glyceraldehyde-3-phosphate dehydrogenase A OS=Escherichia coli (strain K12) OX=83333 GN=gapA PE=1 SV=2	32.156	49	13	21	13	0.731	-0.45	8.82235e+07	3.656e+07	High	High
P0A7L0	Large ribosomal subunit protein uL1 OS=Escherichia coli (strain K12) OX=83333 GN=rplA PE=1 SV=2	32.015	36	7	15	7	0.481	-1.06	3.2746e+08	149816374	High	High
P0A6G7	ATP-dependent Clp protease proteolytic subunit OS=Escherichia coli (strain K12) OX=83333 GN=clpP PE=1 SV=1	31.341	45	6	10	6	17.145	4.1	2.17508e+06	1.45413e+08	Peak Found	High
P02931	Outer membrane porin F OS=Escherichia coli (strain K12) OX=83333 GN=ompF PE=1 SV=1	30.771	31	10	21	10	0.619	-0.69	3.38037e+08	205615171	High	High
P77398	Bifunctional polymyxin resistance protein ArnA OS=Escherichia coli (strain K12) OX=83333 GN=arnA PE=1 SV=1	30.769	21	13	14	13	3.033	1.6	6.11807e+06	5.86242e+07	Peak Found	High
P75937	Flagellar hook protein FlgE OS=Escherichia coli (strain K12) OX=83333 GN=flgE PE=3 SV=3	30.545	32	7	12	7	100	6.64	0	110996843	Not Found	High
P18775	Dimethyl sulfoxide reductase DmsA OS=Escherichia coli (strain K12) OX=83333 GN=dmsA PE=1 SV=2	30.293	15	10	11	10	100	6.64	0	3.17745e+07	Not Found	High
P0AFG6	Dihydrolipoyllysine-residue succinyltransferase component of 2-oxoglutarate dehydrogenase complex OS=Escherichia coli (strain K12) OX=83333 GN=sucB PE=1 SV=2	29.985	20	8	13	8	0.522	-0.94	6.00275e+07	24139501	High	High
P15254	Phosphoribosylformylglycinamidine synthase OS=Escherichia coli (strain K12) OX=83333 GN=purL PE=1 SV=3	29.574	12	12	13	12	100	6.64	0	4.2701e+07	Not Found	High
B1X6H0	Large ribosomal subunit protein uL4 OS=Escherichia coli (strain K12 / DH10B) OX=316385 GN=rplD PE=3 SV=1	29.289	46	8	20	8	4.928	2.3	1.06651e+08	5.74508e+08	High	High
B1X9W9	tRNA uridine 5-carboxymethylaminomethyl modification enzyme MnmG OS=Escherichia coli (strain K12 / DH10B) OX=316385 GN=mnmG PE=3 SV=1	28.784	19	11	12	11	100	6.64	0	9.13937e+07	Not Found	High
Q46861	UPF0313 protein YgiQ OS=Escherichia coli (strain K12) OX=83333 GN=ygiQ PE=3 SV=3	28.53	19	15	15	15	100	6.64	0	6.06743e+07	Not Found	High
P25519	GTPase HflX OS=Escherichia coli (strain K12) OX=83333 GN=hflX PE=1 SV=3	28.353	31	10	11	10	100	6.64	0	3.077e+07	Not Found	High
P0A6H5	ATP-dependent protease ATPase subunit HslU OS=Escherichia coli (strain K12) OX=83333 GN=hslU PE=1 SV=1	28.248	28	11	17	11	2.312	1.21	2.32433e+07	6.52353e+07	High	High
P14407	Fumarate hydratase class I, anaerobic OS=Escherichia coli (strain K12) OX=83333 GN=fumB PE=1 SV=2	27.771	26	11	12	1	1.513	0.6	1.40704e+06	2.12844e+06	Peak Found	High
P0ABC3	Modulator of FtsH protease HflC OS=Escherichia coli (strain K12) OX=83333 GN=hflC PE=1 SV=1	27.524	37	10	13	10	0.446	-1.17	3.21448e+07	1.26299e+07	High	High
B1X8Z8	NADH-quinone oxidoreductase subunit C/D OS=Escherichia coli (strain K12 / DH10B) OX=316385 GN=nuoC PE=3 SV=1	27.42	22	12	15	12	3.262	1.71	3.24019e+06	4.32702e+07	High	High
P0A9P0	Dihydrolipoyl dehydrogenase OS=Escherichia coli (strain K12) OX=83333 GN=lpdA PE=1 SV=2	27.337	27	11	19	11	0.768	-0.38	1.61589e+07	1.21256e+07	High	High
A0A0G3HVX2	Gamma-aminobutyrate aminotransferase OS=Escherichia coli (strain K12) OX=83333 GN=puuE PE=3 SV=1	26.85	31	8	9	8	0.761	-0.39	5.13666e+07	6.56704e+07	Peak Found	High
A0A4D6FXD9	Beta-lactamase OS=Escherichia coli str. K-12 substr. MG1655 OX=511145 GN=ampR PE=3 SV=1	26.724	44	9	13	9	1.368	0.45	1.13923e+07	3.14979e+06	High	High
B1X6J1	Small ribosomal subunit protein uS7 OS=Escherichia coli (strain K12 / DH10B) OX=316385 GN=rpsG PE=3 SV=1	26.304	46	9	19	9	0.751	-0.41	2.079e+08	158335111	High	High
P0A717	Ribose-phosphate pyrophosphokinase OS=Escherichia coli (strain K12) OX=83333 GN=prs PE=1 SV=2	26.185	34	8	13	8	1.833	0.87	1.79418e+07	4.02733e+07	High	High
C4ZZQ6	Sulfate adenylyltransferase subunit 2 OS=Escherichia coli (strain K12 / MC4100 / BW2952) OX=595496 GN=cysD PE=3 SV=1	26.099	23	5	9	5	1.089	0.12	1.22822e+07	3.75561e+07	Peak Found	High
C4ZVM2	Chorismate synthase OS=Escherichia coli (strain K12 / MC4100 / BW2952) OX=595496 GN=aroC PE=3 SV=1	25.972	27	8	10	8	5.565	2.48	1.18381e+06	2.14962e+08	Peak Found	High
P21513	Ribonuclease E OS=Escherichia coli (strain K12) OX=83333 GN=rne PE=1 SV=6	25.766	10	8	10	8	1.055	0.08	7.90672e+06	3.81233e+06	High	High
B1X6H2	Small ribosomal subunit protein uS10 OS=Escherichia coli (strain K12 / DH10B) OX=316385 GN=rpsJ PE=3 SV=1	25.198	59	8	15	8	4.697	2.23	5.82915e+07	2.94605e+08	High	High
A0A223DQY7	Aminoglycoside 3'-phosphotransferase OS=Escherichia coli str. K-12 substr. MG1655 OX=511145 GN=aph-III PE=3 SV=1	25.105	34	7	10	7	45.499	5.51	768447	1.27498e+08	High	High
P06612	DNA topoisomerase 1 OS=Escherichia coli (strain K12) OX=83333 GN=topA PE=1 SV=2	25.084	16	11	19	11	1.166	0.22	2.33271e+07	2.6384e+07	High	High
C4ZZ12	ATP synthase subunit alpha OS=Escherichia coli (strain K12 / MC4100 / BW2952) OX=595496 GN=atpA PE=3 SV=1	25.056	20	10	13	9	2.007	1.01	4.86989e+06	6.67817e+06	High	High
P0AG67	Small ribosomal subunit protein bS1 OS=Escherichia coli (strain K12) OX=83333 GN=rpsA PE=1 SV=1	24.815	29	12	18	12	0.526	-0.93	6.21802e+07	1.94824e+07	High	High
P16676	Sulfate/thiosulfate import ATP-binding protein CysA OS=Escherichia coli (strain K12) OX=83333 GN=cysA PE=1 SV=2	24.552	25	8	8	8	100	6.64	0	3.38961e+07	Not Found	High
P0ABC7	Modulator of FtsH protease HflK OS=Escherichia coli (strain K12) OX=83333 GN=hflK PE=1 SV=1	24.264	30	10	16	10	0.578	-0.79	3.09937e+07	9613388	High	High
C4ZYI0	Translation initiation factor IF-3 OS=Escherichia coli (strain K12 / MC4100 / BW2952) OX=595496 GN=infC PE=3 SV=1	24.15	58	8	13	8	1.812	0.86	2.46024e+07	4.46617e+07	High	High
P0ACD4	Iron-sulfur cluster assembly scaffold protein IscU OS=Escherichia coli (strain K12) OX=83333 GN=iscU PE=1 SV=1	23.869	57	5	10	5	100	6.64	0	258493287	Not Found	High
C4ZTN0	D-amino acid dehydrogenase OS=Escherichia coli (strain K12 / MC4100 / BW2952) OX=595496 GN=dadA PE=3 SV=1	23.711	25	9	12	9	16.689	4.06	3.61658e+06	7.14157e+07	High	High
P12758	Uridine phosphorylase OS=Escherichia coli (strain K12) OX=83333 GN=udp PE=1 SV=3	23.703	41	7	8	7	100	6.64	0	41492418	Not Found	High
B1XBE8	Small ribosomal subunit protein bS20 OS=Escherichia coli (strain K12 / DH10B) OX=316385 GN=rpsT PE=3 SV=1	23.677	44	7	13	7	0.395	-1.34	2.03259e+08	84045666	High	High
P77536	Uncharacterized electron transport protein YkgF OS=Escherichia coli (strain K12) OX=83333 GN=ykgF PE=3 SV=1	23.267	21	12	14	12	100	6.64	0	1.20007e+08	Not Found	High
P0A991	Fructose-bisphosphate aldolase class 1 OS=Escherichia coli (strain K12) OX=83333 GN=fbaB PE=1 SV=2	23.153	24	7	7	7	100	6.64	0	2.07214e+06	Not Found	High
P76046	Uncharacterized protein YcjX OS=Escherichia coli (strain K12) OX=83333 GN=ycjX PE=1 SV=1	23.012	26	11	12	11	2.276	1.19	3.28125e+06	3.27373e+07	Peak Found	High
P0AAJ5	Formate dehydrogenase-O iron-sulfur subunit OS=Escherichia coli (strain K12) OX=83333 GN=fdoH PE=1 SV=1	22.717	30	8	11	8	2.64	1.4	1.29258e+07	2.41832e+08	Peak Found	High
P0A7X3	Small ribosomal subunit protein uS9 OS=Escherichia coli (strain K12) OX=83333 GN=rpsI PE=1 SV=2	22.576	42	6	16	6	2.042	1.03	1.30298e+08	2.71136e+08	High	High
P22259	Phosphoenolpyruvate carboxykinase (ATP) OS=Escherichia coli (strain K12) OX=83333 GN=pckA PE=1 SV=2	21.656	19	7	7	7	0.316	-1.66	1.1043e+07	9379825	High	High
B1XDI9	Enolase OS=Escherichia coli (strain K12 / DH10B) OX=316385 GN=eno PE=3 SV=1	21.219	21	7	10	7	0.859	-0.22	1.44465e+07	7.92369e+06	High	High
P06959	Dihydrolipoyllysine-residue acetyltransferase component of pyruvate dehydrogenase complex OS=Escherichia coli (strain K12) OX=83333 GN=aceF PE=1 SV=3	21.029	15	8	12	8	0.244	-2.03	2.70931e+07	5.58016e+06	High	High
P0AGE9	Succinate--CoA ligase [ADP-forming] subunit alpha OS=Escherichia coli (strain K12) OX=83333 GN=sucD PE=1 SV=2	21.011	25	7	9	7	3.265	1.71	7.37706e+06	2.55111e+07	High	High
P0A9W9	Protein YrdA OS=Escherichia coli (strain K12) OX=83333 GN=yrdA PE=1 SV=1	20.969	34	5	7	5	100	6.64	0	7.7859e+06	Not Found	High
P04693	Aromatic-amino-acid aminotransferase OS=Escherichia coli (strain K12) OX=83333 GN=tyrB PE=1 SV=1	20.818	26	9	9	9	100	6.64	0	28931432	Not Found	High
B1XBA8	Catalase-peroxidase OS=Escherichia coli (strain K12 / DH10B) OX=316385 GN=katG PE=3 SV=1	20.749	15	9	9	9	7.316	2.87	427445	1.5136e+07	Peak Found	High
P69776	Major outer membrane lipoprotein Lpp OS=Escherichia coli (strain K12) OX=83333 GN=lpp PE=1 SV=1	20.663	58	4	12	4	0.957	-0.06	2.20162e+08	204810218	High	High
B1X6G5	Large ribosomal subunit protein uL16 OS=Escherichia coli (strain K12 / DH10B) OX=316385 GN=rplP PE=3 SV=1	20.655	34	4	16	4	0.338	-1.57	3.8941e+08	1.37192e+08	High	High
P09832	Glutamate synthase [NADPH] small chain OS=Escherichia coli (strain K12) OX=83333 GN=gltD PE=1 SV=3	20.598	21	7	8	7	10.476	3.39	1.63025e+06	3.3519e+07	Peak Found	High
P0AA10	Large ribosomal subunit protein uL13 OS=Escherichia coli (strain K12) OX=83333 GN=rplM PE=1 SV=1	20.219	48	6	13	6	3.273	1.71	1.326e+07	1.37301e+08	High	High
P23845	Sulfate adenylyltransferase subunit 1 OS=Escherichia coli (strain K12) OX=83333 GN=cysN PE=1 SV=1	20.06	17	7	7	7	100	6.64	0	1.84444e+07	Not Found	High
C4ZYW4	Small heat shock protein IbpA OS=Escherichia coli (strain K12 / MC4100 / BW2952) OX=595496 GN=ibpA PE=3 SV=1	20.034	42	7	8	7	45.31	5.5	2.41899e+06	4.85531e+08	Peak Found	High
P0AES6	DNA gyrase subunit B OS=Escherichia coli (strain K12) OX=83333 GN=gyrB PE=1 SV=2	19.966	12	6	7	6	100	6.64	0	1.68539e+07	Not Found	High
P00957	Alanine--tRNA ligase OS=Escherichia coli (strain K12) OX=83333 GN=alaS PE=1 SV=2	19.928	11	8	12	8	1.841	0.88	2.29885e+06	5.55125e+06	High	High
B1XDS1	DNA mismatch repair protein MutL OS=Escherichia coli (strain K12 / DH10B) OX=316385 GN=mutL PE=3 SV=1	19.564	16	7	7	7	100	6.64	0	1.39036e+07	Not Found	High
P27302	Transketolase 1 OS=Escherichia coli (strain K12) OX=83333 GN=tktA PE=1 SV=5	19.503	15	8	9	7	1.067	0.09	2.69604e+06	3.08672e+06	High	High
P0A7S9	Small ribosomal subunit protein uS13 OS=Escherichia coli (strain K12) OX=83333 GN=rpsM PE=1 SV=2	19.288	52	5	10	5	0.849	-0.24	6.3107e+07	7.85234e+07	High	High
P36879	Uncharacterized ABC transporter ATP-binding protein YadG OS=Escherichia coli (strain K12) OX=83333 GN=yadG PE=1 SV=1	19.256	30	7	9	7	100	6.64	0	5.76952e+07	Not Found	High
P69741	Hydrogenase-2 small chain OS=Escherichia coli (strain K12) OX=83333 GN=hybO PE=1 SV=1	19.181	18	6	10	6	100	6.64	0	150198475	Not Found	High
P0A7R1	Large ribosomal subunit protein bL9 OS=Escherichia coli (strain K12) OX=83333 GN=rplI PE=1 SV=1	19.172	49	7	13	7	0.645	-0.63	4.36346e+07	2.56606e+07	High	High
D0VE88	Glycerol-3-phosphate acyltransferase OS=Escherichia coli LW1655F+ OX=527799 GN=plsB PE=3 SV=1	19.089	11	9	9	9	100	6.64	0	1.38178e+07	Not Found	High
C4ZPV2	Isoleucine--tRNA ligase OS=Escherichia coli (strain K12 / MC4100 / BW2952) OX=595496 GN=ileS PE=3 SV=1	19.085	12	10	11	10	2.287	1.19	4.18876e+06	4.3002e+07	Peak Found	High
P0A6Z3	Chaperone protein HtpG OS=Escherichia coli (strain K12) OX=83333 GN=htpG PE=1 SV=1	18.894	16	7	11	7	1.046	0.06	6.21985e+07	6.18092e+07	High	High
C5A0H5	Glycine dehydrogenase (decarboxylating) OS=Escherichia coli (strain K12 / MC4100 / BW2952) OX=595496 GN=gcvP PE=3 SV=1	18.812	11	8	8	8	100	6.64	0	32698774	Not Found	High
B1XBY5	Large ribosomal subunit protein uL11 OS=Escherichia coli (strain K12 / DH10B) OX=316385 GN=rplK PE=3 SV=1	18.783	28	4	11	4	2.478	1.31	4.89177e+07	102106786	High	High
B1XBF6	4-hydroxy-tetrahydrodipicolinate reductase OS=Escherichia coli (strain K12 / DH10B) OX=316385 GN=dapB PE=3 SV=1	18.767	23	5	14	5	0.843	-0.25	3.6959e+08	2.78514e+08	High	High
P0A887	Ubiquinone/menaquinone biosynthesis C-methyltransferase UbiE OS=Escherichia coli (strain K12) OX=83333 GN=ubiE PE=1 SV=1	18.623	27	6	7	6	3.255	1.7	1.30381e+06	17563835	Peak Found	High
P0AFI2	DNA topoisomerase 4 subunit A OS=Escherichia coli (strain K12) OX=83333 GN=parC PE=1 SV=1	18.271	9	6	7	6	4.802	2.26	806545	8.7546e+06	Peak Found	High
Q46920	NADPH-dependent 7-cyano-7-deazaguanine reductase OS=Escherichia coli (strain K12) OX=83333 GN=queF PE=1 SV=1	18.249	22	7	7	7	0.573	-0.8	6.1204e+07	108506213	Peak Found	High
P02919	Penicillin-binding protein 1B OS=Escherichia coli (strain K12) OX=83333 GN=mrcB PE=1 SV=2	18.136	9	6	8	6	0.71	-0.49	8.17034e+06	10378354	High	High
P0A9Q7	Bifunctional aldehyde-alcohol dehydrogenase AdhE OS=Escherichia coli (strain K12) OX=83333 GN=adhE PE=1 SV=2	18.107	11	8	12	8	1.473	0.56	8.09081e+06	1.33471e+07	High	High
P00935	Cystathionine gamma-synthase OS=Escherichia coli (strain K12) OX=83333 GN=metB PE=1 SV=1	18.049	18	6	7	6	100	6.64	0	1.19272e+08	Not Found	High
C4ZVG4	Glucans biosynthesis protein D OS=Escherichia coli (strain K12 / MC4100 / BW2952) OX=595496 GN=mdoD PE=3 SV=1	17.758	13	6	6	6	100	6.64	0	1.05869e+07	Not Found	High
P36979	Dual-specificity RNA methyltransferase RlmN OS=Escherichia coli (strain K12) OX=83333 GN=rlmN PE=1 SV=1	17.655	20	8	8	8	9.324	3.22	1.09659e+06	2.59283e+07	Peak Found	High
P0A7R9	Small ribosomal subunit protein uS11 OS=Escherichia coli (strain K12) OX=83333 GN=rpsK PE=1 SV=2	17.591	43	6	12	6	3.706	1.89	1.0543e+08	347641754	High	High
P0AG44	Large ribosomal subunit protein bL17 OS=Escherichia coli (strain K12) OX=83333 GN=rplQ PE=1 SV=1	17.469	33	5	19	5	0.526	-0.93	2.4252e+08	112899394	High	High
P77690	UDP-4-amino-4-deoxy-L-arabinose--oxoglutarate aminotransferase OS=Escherichia coli (strain K12) OX=83333 GN=arnB PE=1 SV=3	17.324	18	5	6	5	100	6.64	0	7116826	Not Found	High
P21645	UDP-3-O-(3-hydroxymyristoyl)glucosamine N-acyltransferase OS=Escherichia coli (strain K12) OX=83333 GN=lpxD PE=1 SV=2	17.204	10	6	7	6	100	6.64	0	2.36165e+07	Not Found	High
P69828	PTS system galactitol-specific EIIA component OS=Escherichia coli (strain K12) OX=83333 GN=gatA PE=1 SV=1	17.147	44	5	7	5	100	6.64	0	5.02988e+07	Not Found	High
P75796	Glutathione import ATP-binding protein GsiA OS=Escherichia coli (strain K12) OX=83333 GN=gsiA PE=1 SV=3	17.146	14	8	8	8	100	6.64	0	8.09574e+06	Not Found	High
D0VEY9	Phosphatidylserine synthase OS=Escherichia coli LW1655F+ OX=527799 GN=pssA PE=3 SV=1	17.086	17	6	6	6	100	6.64	0	5.87183e+06	Not Found	High
P0A9F3	HTH-type transcriptional regulator CysB OS=Escherichia coli (strain K12) OX=83333 GN=cysB PE=3 SV=1	16.9	34	9	9	9	0.171	-2.55	1.52776e+07	6.81135e+07	Peak Found	High
P0A9S3	Galactitol 1-phosphate 5-dehydrogenase OS=Escherichia coli (strain K12) OX=83333 GN=gatD PE=1 SV=1	16.822	19	6	8	6	4.091	2.03	4.57732e+06	34502355	High	High
P0A7S3	Small ribosomal subunit protein uS12 OS=Escherichia coli (strain K12) OX=83333 GN=rpsL PE=1 SV=2	16.765	26	6	13	6	1.755	0.81	2.26246e+08	3.93692e+08	High	High
P0AD68	Peptidoglycan D,D-transpeptidase FtsI OS=Escherichia coli (strain K12) OX=83333 GN=ftsI PE=1 SV=1	16.687	13	6	6	6	3.617	1.85	1.35411e+06	9.43416e+06	High	High
P24554	DNA repair protein RadA OS=Escherichia coli (strain K12) OX=83333 GN=radA PE=1 SV=1	16.655	23	9	10	9	7.444	2.9	918232	26480282	High	High
P0A7K6	Large ribosomal subunit protein bL19 OS=Escherichia coli (strain K12) OX=83333 GN=rplS PE=1 SV=2	16.473	48	5	10	5	0.806	-0.31	6.45971e+07	57800205	High	High
P77433	Uncharacterized protein YkgG OS=Escherichia coli (strain K12) OX=83333 GN=ykgG PE=3 SV=2	16.411	39	7	7	7	100	6.64	0	20988878	Not Found	High
P08200	Isocitrate dehydrogenase [NADP] OS=Escherichia coli (strain K12) OX=83333 GN=icd PE=1 SV=1	16.281	23	8	11	8	2.555	1.35	7.08073e+06	1.99051e+07	High	High
P23843	Periplasmic oligopeptide-binding protein OS=Escherichia coli (strain K12) OX=83333 GN=oppA PE=1 SV=2	16.214	15	6	8	6	26.757	4.74	109970	1.57589e+07	Peak Found	High
P0A9M8	Phosphate acetyltransferase OS=Escherichia coli (strain K12) OX=83333 GN=pta PE=1 SV=2	15.892	11	6	6	6	3.672	1.88	936720	4.90298e+06	Peak Found	High
P0A7W7	Small ribosomal subunit protein uS8 OS=Escherichia coli (strain K12) OX=83333 GN=rpsH PE=1 SV=2	15.819	30	4	7	4	2.928	1.55	1.89033e+06	2446606	High	High
B1X6F3	Large ribosomal subunit protein uL15 OS=Escherichia coli (strain K12 / DH10B) OX=316385 GN=rplO PE=3 SV=1	15.714	43	6	11	6	0.608	-0.72	2.26083e+08	1.60229e+08	High	High
P0A912	Peptidoglycan-associated lipoprotein OS=Escherichia coli (strain K12) OX=83333 GN=pal PE=1 SV=1	15.628	29	4	9	4	0.739	-0.44	5.21563e+07	4.27679e+07	High	High
P0ACB4	Protoporphyrinogen IX dehydrogenase [quinone] OS=Escherichia coli (strain K12) OX=83333 GN=hemG PE=1 SV=1	15.466	35	6	6	6	9.232	3.21	507397	1.03567e+07	Peak Found	High
P00579	RNA polymerase sigma factor RpoD OS=Escherichia coli (strain K12) OX=83333 GN=rpoD PE=1 SV=2	15.384	12	6	7	6	3.45	1.79	937676	2.27376e+07	Peak Found	High
P00968	Carbamoyl-phosphate synthase large chain OS=Escherichia coli (strain K12) OX=83333 GN=carB PE=1 SV=2	15.2	8	8	8	8	100	6.64	0	1.66355e+07	Not Found	High
P0A836	Succinate--CoA ligase [ADP-forming] subunit beta OS=Escherichia coli (strain K12) OX=83333 GN=sucC PE=1 SV=1	15.113	24	7	9	7	0.843	-0.25	6.94562e+06	5.84866e+06	High	High
P0ACB7	Protein HemY OS=Escherichia coli (strain K12) OX=83333 GN=hemY PE=1 SV=1	15.085	14	6	9	6	5.328	2.41	1.48178e+07	3.98964e+08	High	High
P0ABK5	Cysteine synthase A OS=Escherichia coli (strain K12) OX=83333 GN=cysK PE=1 SV=2	14.921	28	6	7	6			1.43967e+06	2.42319e+06	High	High
P75990	Blue light- and temperature-regulated antirepressor BluF OS=Escherichia coli (strain K12) OX=83333 GN=bluF PE=1 SV=1	14.918	13	6	7	6	100	6.64	0	2.32861e+07	Not Found	High
P08660	Lysine-sensitive aspartokinase 3 OS=Escherichia coli (strain K12) OX=83333 GN=lysC PE=1 SV=2	14.872	15	6	10	6	1.042	0.06	1.7698e+08	1.15787e+08	High	High
P0A7N9	Large ribosomal subunit protein bL33 OS=Escherichia coli (strain K12) OX=83333 GN=rpmG PE=1 SV=2	14.748	60	4	7	4	5.057	2.34	2.06037e+07	117435467	High	High
P31979	NADH-quinone oxidoreductase subunit F OS=Escherichia coli (strain K12) OX=83333 GN=nuoF PE=1 SV=3	14.683	15	5	5	5	2.024	1.02	4.38328e+06	1.04991e+07	Peak Found	High
B1XCM0	S-ribosylhomocysteine lyase OS=Escherichia coli (strain K12 / DH10B) OX=316385 GN=luxS PE=3 SV=1	14.582	25	3	4	3	100	6.64	0	4.18454e+06	Not Found	High
P76585	Uncharacterized protein YphG OS=Escherichia coli (strain K12) OX=83333 GN=yphG PE=4 SV=2	14.501	7	6	6	6	3.425	1.78	1.55796e+06	9.76629e+06	Peak Found	High
P0AB71	Fructose-bisphosphate aldolase class 2 OS=Escherichia coli (strain K12) OX=83333 GN=fbaA PE=1 SV=2	14.431	18	5	10	5	0.78	-0.36	2.17453e+06	5.96628e+06	High	High
C4ZSX4	Malate dehydrogenase OS=Escherichia coli (strain K12 / MC4100 / BW2952) OX=595496 GN=mdh PE=3 SV=1	14.275	26	6	11	6	0.714	-0.49	9.02654e+06	5.0346e+06	High	High
P0A6A0	Probable protein kinase UbiB OS=Escherichia coli (strain K12) OX=83333 GN=ubiB PE=1 SV=1	14.274	14	7	7	7	2.495	1.32	2.66154e+06	1.67268e+07	Peak Found	High
P0A9A6	Cell division protein FtsZ OS=Escherichia coli (strain K12) OX=83333 GN=ftsZ PE=1 SV=1	14.266	22	6	6	6	100	6.64	--	5.46094e+06	Peak Found	High
P09152	Respiratory nitrate reductase 1 alpha chain OS=Escherichia coli (strain K12) OX=83333 GN=narG PE=1 SV=4	14.246	5	5	5	5	100	6.64	0	5.39577e+06	Not Found	High
B1X8Q8	3-hydroxydecanoyl-[acyl-carrier-protein] dehydratase OS=Escherichia coli (strain K12 / DH10B) OX=316385 GN=fabA PE=3 SV=1	13.892	20	3	8	3	0.893	-0.16	1.55841e+06	1.39089e+06	High	High
C4ZS29	Large ribosomal subunit protein bL32 OS=Escherichia coli (strain K12 / MC4100 / BW2952) OX=595496 GN=rpmF PE=3 SV=1	13.889	54	4	5	4	3.502	1.81	1.66091e+07	53828202	High	High
P0A953	3-oxoacyl-[acyl-carrier-protein] synthase 1 OS=Escherichia coli (strain K12) OX=83333 GN=fabB PE=1 SV=1	13.732	16	5	7	5	3.845	1.94	1.64508e+08	9.17972e+07	High	High
P03004	Chromosomal replication initiator protein DnaA OS=Escherichia coli (strain K12) OX=83333 GN=dnaA PE=1 SV=2	13.699	14	4	5	4	4.888	2.29	1.31835e+06	1.57968e+07	High	High
P68679	Small ribosomal subunit protein bS21 OS=Escherichia coli (strain K12) OX=83333 GN=rpsU PE=1 SV=2	13.586	45	7	9	7	1.316	0.4	9.37286e+07	96189112	High	High
P16456	Selenide, water dikinase OS=Escherichia coli (strain K12) OX=83333 GN=selD PE=1 SV=1	13.564	24	6	6	6	6.045	2.6	695032	1.87865e+07	Peak Found	High
B1XDV2	Small ribosomal subunit protein bS18 OS=Escherichia coli (strain K12 / DH10B) OX=316385 GN=rpsR PE=3 SV=1	13.539	51	5	12	5	1.61	0.69	4.96998e+07	76545063	High	High
C4ZYM7	Small ribosomal subunit protein bS16 OS=Escherichia coli (strain K12 / MC4100 / BW2952) OX=595496 GN=rpsP PE=3 SV=1	13.459	43	4	6	4	5.863	2.55	7.60371e+06	5.74328e+07	High	High
P77150	Pyridoxal kinase PdxY OS=Escherichia coli (strain K12) OX=83333 GN=pdxY PE=1 SV=3	13.436	19	4	4	4	100	6.64	0	4.82362e+07	Not Found	High
P24555	Protease 2 OS=Escherichia coli (strain K12) OX=83333 GN=ptrB PE=1 SV=2	13.421	8	4	5	4	100	6.64	0	8.26854e+06	Not Found	High
P75829	Uncharacterized protein YbjX OS=Escherichia coli (strain K12) OX=83333 GN=ybjX PE=4 SV=1	13.381	15	4	4	4	100	6.64	0	1.59261e+07	Not Found	High
P23908	Acetylornithine deacetylase OS=Escherichia coli (strain K12) OX=83333 GN=argE PE=1 SV=2	13.228	13	4	4	4	100	6.64	0	1396424	Not Found	High
P0DTT0	50S ribosomal subunit assembly factor BipA OS=Escherichia coli (strain K12) OX=83333 GN=bipA PE=1 SV=1	13.18	11	5	8	5	1.756	0.81	1.34224e+06	6.38286e+06	High	High
B1X6F9	Small ribosomal subunit protein uS14 OS=Escherichia coli (strain K12 / DH10B) OX=316385 GN=rpsN PE=3 SV=1	13.126	43	6	9	6	2.25	1.17	3.73429e+07	99195284	High	High
C5A0S5	Large ribosomal subunit protein uL10 OS=Escherichia coli (strain K12 / MC4100 / BW2952) OX=595496 GN=rplJ PE=3 SV=1	13.104	38	5	9	5	0.856	-0.22	5.96568e+07	5.21454e+07	High	High
P0A9L3	FKBP-type 22 kDa peptidyl-prolyl cis-trans isomerase OS=Escherichia coli (strain K12) OX=83333 GN=fklB PE=1 SV=2	13.038	29	5	5	5	100	6.64	0	3.83834e+06	Not Found	High
P0ACS5	HTH-type transcriptional regulator ZntR OS=Escherichia coli (strain K12) OX=83333 GN=zntR PE=1 SV=1	12.893	40	6	7	6	100	6.64	0	42452706	Not Found	High
P77171	Uncharacterized HTH-type transcriptional regulator YdcI OS=Escherichia coli (strain K12) OX=83333 GN=ydcI PE=3 SV=2	12.619	18	4	4	4	100	6.64	0	1.17808e+07	Not Found	High
C5A1D4	Co-chaperonin GroES OS=Escherichia coli (strain K12 / MC4100 / BW2952) OX=595496 GN=groES PE=3 SV=1	12.554	42	3	7	3	8.107	3.02	7.25995e+06	7.8236e+07	High	High
P0ACP1	Catabolite repressor/activator OS=Escherichia coli (strain K12) OX=83333 GN=cra PE=1 SV=1	12.461	16	5	5	5	100	6.64	0	1.40741e+07	Not Found	High
B1XB01	Chaperone protein HscA OS=Escherichia coli (strain K12 / DH10B) OX=316385 GN=hscA PE=3 SV=1	12.415	10	4	4	4	100	6.64	0	3.57672e+06	Not Found	High
B1XFJ3	Phosphopentomutase OS=Escherichia coli (strain K12 / DH10B) OX=316385 GN=deoB PE=3 SV=1	12.231	13	4	5	4	5.233	2.39	258549	8.90112e+06	High	High
B1XHG2	Large ribosomal subunit protein bL21 OS=Escherichia coli (strain K12 / DH10B) OX=316385 GN=rplU PE=3 SV=1	12.226	44	5	10	5	1.173	0.23	7.22068e+07	1.13313e+08	High	High
P0A873	tRNA (guanine-N(1)-)-methyltransferase OS=Escherichia coli (strain K12) OX=83333 GN=trmD PE=1 SV=1	12.162	19	4	4	4	100	6.64	0	1.13007e+07	Not Found	High
C4ZRR9	Outer membrane protein assembly factor BamA OS=Escherichia coli (strain K12 / MC4100 / BW2952) OX=595496 GN=bamA PE=3 SV=1	12.102	6	5	5	5	100	6.64	0	6.05299e+06	Not Found	High
P37685	Aldehyde dehydrogenase B OS=Escherichia coli (strain K12) OX=83333 GN=aldB PE=1 SV=2	12.101	8	4	4	4	100	6.64	0	16626513	Not Found	High
P60624	Large ribosomal subunit protein uL24 OS=Escherichia coli (strain K12) OX=83333 GN=rplX PE=1 SV=2	11.999	23	4	5	4	1.658	0.73	1.5246e+07	2.72956e+07	High	High
P0A8M0	Asparagine--tRNA ligase OS=Escherichia coli (strain K12) OX=83333 GN=asnS PE=1 SV=2	11.972	12	5	5	5	100	6.64	0	7.26062e+06	Not Found	High
P0AC53	Glucose-6-phosphate 1-dehydrogenase OS=Escherichia coli (strain K12) OX=83333 GN=zwf PE=1 SV=1	11.92	12	5	6	5	0.485	-1.05	6.00964e+06	1.83416e+07	Peak Found	High
P00448	Superoxide dismutase [Mn] OS=Escherichia coli (strain K12) OX=83333 GN=sodA PE=1 SV=2	11.843	16	5	9	5	0.594	-0.75	4.25064e+07	2.84867e+07	High	High
P0A9R7	Cell division ATP-binding protein FtsE OS=Escherichia coli (strain K12) OX=83333 GN=ftsE PE=1 SV=1	11.842	39	6	7	6	100	6.64	0	1.99617e+07	Not Found	High
P77569	DNA-binding transcriptional activator MhpR OS=Escherichia coli (strain K12) OX=83333 GN=mhpR PE=4 SV=2	11.806	14	5	5	5	100	6.64	0	1.10555e+07	Not Found	High
B1XGI1	Threonine--tRNA ligase OS=Escherichia coli (strain K12 / DH10B) OX=316385 GN=thrS PE=3 SV=1	11.736	6	5	6	5	12.401	3.63	929731	1.32608e+07	High	High
B1X6G4	Large ribosomal subunit protein uL29 OS=Escherichia coli (strain K12 / DH10B) OX=316385 GN=rpmC PE=3 SV=1	11.653	33	2	7	2	1.587	0.67	1.6055e+07	2.58221e+07	High	High
P77374	Putative dimethyl sulfoxide reductase chain YnfE OS=Escherichia coli (strain K12) OX=83333 GN=ynfE PE=1 SV=1	11.475	4	3	5	1	100	6.64	0	380408	Not Found	High
C4ZZ48	ATP-dependent RNA helicase RhlB OS=Escherichia coli (strain K12 / MC4100 / BW2952) OX=595496 GN=rhlB PE=3 SV=1	11.462	10	4	5	4	1.315	0.39	6.38427e+06	1.63624e+07	High	High
Q46939	Probable acetyl-CoA acetyltransferase OS=Escherichia coli (strain K12) OX=83333 GN=yqeF PE=3 SV=2	11.433	17	4	4	4	100	6.64	0	4.12879e+06	Not Found	High
P0C018	Large ribosomal subunit protein uL18 OS=Escherichia coli (strain K12) OX=83333 GN=rplR PE=1 SV=1	11.426	33	4	8	4	0.829	-0.27	4.8019e+07	38484473	High	High
A0A4D6FVT4	RbsR OS=Escherichia coli str. K-12 substr. MG1655 OX=511145 GN=rbsR PE=4 SV=1	11.392	13	4	5	4	100	6.64	0	1.64318e+07	Not Found	High
B1XD54	Acetyl-coenzyme A carboxylase carboxyl transferase subunit alpha OS=Escherichia coli (strain K12 / DH10B) OX=316385 GN=accA PE=3 SV=1	11.342	27	6	7	6	5.092	2.35	939528	1.03537e+07	Peak Found	High
P54746	Mannosylglycerate hydrolase OS=Escherichia coli (strain K12) OX=83333 GN=mngB PE=1 SV=2	11.17	7	5	5	5	100	6.64	0	1.8769e+08	Not Found	High
P25553	Lactaldehyde dehydrogenase OS=Escherichia coli (strain K12) OX=83333 GN=aldA PE=1 SV=2	11.06	11	5	6	5	3.886	1.96	2.04566e+06	1.00361e+07	High	High
P11446	N-acetyl-gamma-glutamyl-phosphate reductase OS=Escherichia coli (strain K12) OX=83333 GN=argC PE=1 SV=1	10.994	12	4	4	4	100	6.64	0	1.49142e+07	Not Found	High
P32131	Oxygen-independent coproporphyrinogen III oxidase OS=Escherichia coli (strain K12) OX=83333 GN=hemN PE=1 SV=4	10.938	12	5	6	5	100	6.64	0	4.65546e+06	Not Found	High
P0AG24	Bifunctional (p)ppGpp synthase/hydrolase SpoT OS=Escherichia coli (strain K12) OX=83333 GN=spoT PE=1 SV=1	10.852	8	5	5	5	100	6.64	0	7352353	Not Found	High
P08331	2',3'-cyclic-nucleotide 2'-phosphodiesterase/3'-nucleotidase OS=Escherichia coli (strain K12) OX=83333 GN=cpdB PE=1 SV=2	10.717	11	5	6	5	0.512	-0.97	1.40298e+07	7185629	Peak Found	High
C4ZRS2	3-hydroxyacyl-[acyl-carrier-protein] dehydratase FabZ OS=Escherichia coli (strain K12 / MC4100 / BW2952) OX=595496 GN=fabZ PE=3 SV=1	10.712	35	5	8	5	2.139	1.1	8.15892e+06	2.14733e+07	High	High
P21179	Catalase HPII OS=Escherichia coli (strain K12) OX=83333 GN=katE PE=1 SV=1	10.701	6	5	5	5	100	6.64	0	8.40398e+06	Not Found	High
P0ACJ0	Leucine-responsive regulatory protein OS=Escherichia coli (strain K12) OX=83333 GN=lrp PE=1 SV=2	10.607	27	5	5	5	100	6.64	0	9.0707e+06	Not Found	High
P76461	Acetyl-CoA acetyltransferase OS=Escherichia coli (strain K12) OX=83333 GN=atoB PE=1 SV=1	10.604	10	3	3	3	100	6.64	0	1.27648e+06	Not Found	High
P25889	NAD-dependent dihydropyrimidine dehydrogenase subunit PreA OS=Escherichia coli (strain K12) OX=83333 GN=preA PE=1 SV=3	10.534	14	5	5	5	100	6.64	0	7.99948e+06	Not Found	High
B1X884	Nucleoid-associated protein YejK OS=Escherichia coli (strain K12 / DH10B) OX=316385 GN=yejK PE=3 SV=1	10.528	19	4	5	4	100	6.64	0	212796	Not Found	High
P64596	Outer membrane lipoprotein DolP OS=Escherichia coli (strain K12) OX=83333 GN=dolP PE=1 SV=1	10.479	20	3	3	3	0.01	-6.64	6.03402e+06	0	High	Not Found
P0AGJ2	tRNA (guanosine(18)-2'-O)-methyltransferase OS=Escherichia coli (strain K12) OX=83333 GN=trmH PE=1 SV=1	10.413	17	4	5	4	100	6.64	0	4.07385e+06	Not Found	High
B1X6G7	Small ribosomal subunit protein uS19 OS=Escherichia coli (strain K12 / DH10B) OX=316385 GN=rpsS PE=3 SV=1	10.382	48	4	7	4	0.608	-0.72	1.046e+08	5.20535e+07	High	High
C4ZRU6	UPF0294 protein YafD OS=Escherichia coli (strain K12 / MC4100 / BW2952) OX=595496 GN=yafD PE=3 SV=1	10.361	22	5	6	5	100	6.64	0	8.63901e+06	Not Found	High
P77434	Glutamate-pyruvate aminotransferase AlaC OS=Escherichia coli (strain K12) OX=83333 GN=alaC PE=1 SV=1	10.329	15	5	5	5	100	6.64	0	8.43744e+06	Not Found	High
P23538	Phosphoenolpyruvate synthase OS=Escherichia coli (strain K12) OX=83333 GN=ppsA PE=1 SV=5	10.287	7	4	5	4	1.328	0.41	3.08892e+06	4.09196e+06	High	High
P0AE06	Multidrug efflux pump subunit AcrA OS=Escherichia coli (strain K12) OX=83333 GN=acrA PE=1 SV=1	10.237	11	4	6	4	0.298	-1.75	6.43855e+06	940258	High	High
P02930	Outer membrane protein TolC OS=Escherichia coli (strain K12) OX=83333 GN=tolC PE=1 SV=3	10.215	9	4	5	4	3.848	1.94	990617	4.89917e+06	High	High
P0AAH0	Phosphate import ATP-binding protein PstB OS=Escherichia coli (strain K12) OX=83333 GN=pstB PE=1 SV=2	10.046	18	3	3	3			0	--	Not Found	High
P09394	Glycerophosphodiester phosphodiesterase, periplasmic OS=Escherichia coli (strain K12) OX=83333 GN=glpQ PE=1 SV=2	9.983	16	5	6	5	0.813	-0.3	1.22813e+08	1.06938e+08	Peak Found	High
P14294	DNA topoisomerase 3 OS=Escherichia coli (strain K12) OX=83333 GN=topB PE=1 SV=1	9.947	7	4	4	4	100	6.64	0	2.12273e+06	Not Found	High
P0ADV5	Luciferase-like monooxygenase OS=Escherichia coli (strain K12) OX=83333 GN=yhbW PE=4 SV=1	9.925	15	4	4	4	100	6.64	0	34870609	Not Found	High
P37665	Probable lipoprotein YiaD OS=Escherichia coli (strain K12) OX=83333 GN=yiaD PE=1 SV=2	9.876	26	3	3	3	0.01	-6.64	3.541e+06	--	High	High
B1X6F4	Large ribosomal subunit protein uL30 OS=Escherichia coli (strain K12 / DH10B) OX=316385 GN=rpmD PE=3 SV=1	9.826	71	5	6	5	7.694	2.94	9.38953e+06	8.34026e+07	Peak Found	High
P0A8J4	UPF0250 protein YbeD OS=Escherichia coli (strain K12) OX=83333 GN=ybeD PE=1 SV=1	9.797	55	3	5	3	100	6.64	0	1.36853e+07	Not Found	High
P0AEU7	Chaperone protein Skp OS=Escherichia coli (strain K12) OX=83333 GN=skp PE=1 SV=1	9.737	19	4	4	4	1.667	0.74	8.21291e+06	1.08033e+07	High	High
P0A948	[Ribosomal protein uS5]-alanine N-acetyltransferase OS=Escherichia coli (strain K12) OX=83333 GN=rimJ PE=1 SV=1	9.696	16	3	4	3	100	6.64	0	2.27034e+07	Not Found	High
B1XD39	Elongation factor Ts OS=Escherichia coli (strain K12 / DH10B) OX=316385 GN=tsf PE=3 SV=1	9.571	17	4	5	4	1.29	0.37	5.87039e+06	3662391	High	High
P04983	Ribose import ATP-binding protein RbsA OS=Escherichia coli (strain K12) OX=83333 GN=rbsA PE=1 SV=1	9.53	11	5	7	5	4.034	2.01	2.00119e+06	8.62778e+06	High	High
P43329	ATP-dependent RNA helicase HrpA OS=Escherichia coli (strain K12) OX=83333 GN=hrpA PE=1 SV=3	9.518	5	6	6	6	0.349	-1.52	1.88344e+07	6.57058e+06	Peak Found	High
P19318	Respiratory nitrate reductase 2 beta chain OS=Escherichia coli (strain K12) OX=83333 GN=narY PE=1 SV=2	9.504	10	5	5	5	100	6.64	0	6818387	Not Found	High
P0ACL9	Pyruvate dehydrogenase complex repressor OS=Escherichia coli (strain K12) OX=83333 GN=pdhR PE=1 SV=1	9.497	19	4	5	4	100	6.64	0	4.99525e+07	Not Found	High
P02358	Small ribosomal subunit protein bS6 OS=Escherichia coli (strain K12) OX=83333 GN=rpsF PE=1 SV=1	9.453	21	3	5	3	0.457	-1.13	1.83759e+07	6.10947e+06	High	High
P28635	D-methionine-binding lipoprotein MetQ OS=Escherichia coli (strain K12) OX=83333 GN=metQ PE=1 SV=2	9.439	24	4	6	4	0.01	-6.64	9.76041e+06	--	High	High
C4ZWB5	Lipoyl synthase OS=Escherichia coli (strain K12 / MC4100 / BW2952) OX=595496 GN=lipA PE=3 SV=1	9.424	11	3	3	3	3.652	1.87	1.07063e+06	3.90986e+06	Peak Found	High
P0A9J8	Bifunctional chorismate mutase/prephenate dehydratase OS=Escherichia coli (strain K12) OX=83333 GN=pheA PE=1 SV=1	9.284	13	4	4	4	100	6.64	0	7.19854e+06	Not Found	High
P06989	Histidine biosynthesis bifunctional protein HisIE OS=Escherichia coli (strain K12) OX=83333 GN=hisI PE=3 SV=3	9.204	27	4	4	4	100	6.64	0	4.04975e+06	Not Found	High
P0A905	Outer membrane lipoprotein SlyB OS=Escherichia coli (strain K12) OX=83333 GN=slyB PE=2 SV=1	9.178	21	2	7	2	0.332	-1.59	9.83938e+06	1.59038e+06	High	High
P0AFZ3	Stringent starvation protein B OS=Escherichia coli (strain K12) OX=83333 GN=sspB PE=1 SV=1	8.99	24	3	3	3	100	6.64	0	9.1472e+06	Not Found	High
P29744	Flagellar hook-associated protein 3 OS=Escherichia coli (strain K12) OX=83333 GN=flgL PE=3 SV=2	8.983	12	3	4	3	100	6.64	0	5.27916e+06	Not Found	High
C4ZXA5	Cysteine desulfurase IscS OS=Escherichia coli (strain K12 / MC4100 / BW2952) OX=595496 GN=iscS PE=3 SV=1	8.916	14	5	8	5	1.598	0.68	7.74207e+06	1.61565e+07	High	High
P0A825	Serine hydroxymethyltransferase OS=Escherichia coli (strain K12) OX=83333 GN=glyA PE=1 SV=1	8.899	9	5	6	5	0.998	0	2.34335e+07	1.61212e+07	High	High
P64574	Uncharacterized protein YghW OS=Escherichia coli (strain K12) OX=83333 GN=yghW PE=4 SV=1	8.894	42	4	5	4			0	--	Not Found	High
P0ACK2	Putative aga operon transcriptional repressor OS=Escherichia coli (strain K12) OX=83333 GN=agaR PE=4 SV=1	8.797	13	3	3	3	100	6.64	0	1372570	Not Found	High
C4ZYJ2	Elongation factor 4 OS=Escherichia coli (strain K12 / MC4100 / BW2952) OX=595496 GN=lepA PE=3 SV=1	8.751	12	5	5	5	100	6.64	0	7.36858e+06	Not Found	High
B1XGY9	Ribosomal RNA large subunit methyltransferase E OS=Escherichia coli (strain K12 / DH10B) OX=316385 GN=rlmE PE=3 SV=1	8.714	16	3	4	3	100	6.64	--	1.26345e+07	High	High
B1X7X6	Ribosomal protein uS12 methylthiotransferase RimO OS=Escherichia coli (strain K12 / DH10B) OX=316385 GN=rimO PE=3 SV=1	8.698	8	4	5	4	100	6.64	0	3.2155e+06	Not Found	High
P07648	RecBCD enzyme subunit RecC OS=Escherichia coli (strain K12) OX=83333 GN=recC PE=1 SV=1	8.696	5	4	4	4			0	--	Not Found	High
B1XHG1	Large ribosomal subunit protein bL27 OS=Escherichia coli (strain K12 / DH10B) OX=316385 GN=rpmA PE=3 SV=1	8.6	38	3	5	3	4.604	2.2	5.39435e+06	6.28501e+07	High	High
C4ZZ74	Tyrosine recombinase XerC OS=Escherichia coli (strain K12 / MC4100 / BW2952) OX=595496 GN=xerC PE=3 SV=1	8.591	19	5	6	5	0.419	-1.26	3.99012e+06	3460025	Peak Found	High
P0AD27	Inner membrane protein YejM OS=Escherichia coli (strain K12) OX=83333 GN=yejM PE=1 SV=1	8.588	5	2	2	2	100	6.64	0	4.33826e+06	Not Found	High
P00370	NADP-specific glutamate dehydrogenase OS=Escherichia coli (strain K12) OX=83333 GN=gdhA PE=1 SV=1	8.549	11	2	3	2			0	--	Not Found	High
P0ACJ8	DNA-binding transcriptional dual regulator CRP OS=Escherichia coli (strain K12) OX=83333 GN=crp PE=1 SV=1	8.521	20	4	6	4	0.476	-1.07	1.21116e+07	2.2792e+06	High	High
P0AB80	Branched-chain-amino-acid aminotransferase OS=Escherichia coli (strain K12) OX=83333 GN=ilvE PE=1 SV=2	8.519	18	4	4	4	100	6.64	0	6.79411e+06	Not Found	High
D0VEZ1	Biotin carboxylase OS=Escherichia coli LW1655F+ OX=527799 GN=accC PE=4 SV=1	8.354	12	4	4	4	100	6.64	0	2.69261e+06	Not Found	High
P77737	Oligopeptide transport ATP-binding protein OppF OS=Escherichia coli (strain K12) OX=83333 GN=oppF PE=3 SV=1	8.227	14	4	4	4			0	--	Not Found	High
P29012	Alanine racemase, catabolic OS=Escherichia coli (strain K12) OX=83333 GN=dadX PE=2 SV=2	8.14	11	4	5	4	100	6.64	0	17337748	Not Found	High
P33363	Periplasmic beta-glucosidase OS=Escherichia coli (strain K12) OX=83333 GN=bglX PE=3 SV=2	8.101	8	4	4	4	100	6.64	0	1.47464e+06	Not Found	High
P22256	4-aminobutyrate aminotransferase GabT OS=Escherichia coli (strain K12) OX=83333 GN=gabT PE=1 SV=1	8.038	7	3	4	3	0.01	-6.64	1.09011e+06	--	High	High
C4ZYH8	Large ribosomal subunit protein bL20 OS=Escherichia coli (strain K12 / MC4100 / BW2952) OX=595496 GN=rplT PE=3 SV=1	8.02	30	4	7	4	0.597	-0.75	3.6017e+07	7.05783e+06	High	High
B1XAK8	Fatty acid oxidation complex subunit alpha OS=Escherichia coli (strain K12 / DH10B) OX=316385 GN=fadB PE=3 SV=1	7.927	7	4	7	4	1.496	0.58	2.62008e+06	4.52306e+06	High	High
P77748	D-2-hydroxyglutarate dehydrogenase OS=Escherichia coli (strain K12) OX=83333 GN=ydiJ PE=1 SV=1	7.904	6	5	5	5	100	6.64	0	2.76815e+06	Not Found	High
P0A6W9	Glutamate--cysteine ligase OS=Escherichia coli (strain K12) OX=83333 GN=gshA PE=1 SV=1	7.839	7	3	3	3	100	6.64	0	4.80001e+06	Not Found	High
P36649	Multicopper oxidase CueO OS=Escherichia coli (strain K12) OX=83333 GN=cueO PE=1 SV=2	7.779	7	2	3	2	100	6.64	0	3.96677e+06	Not Found	High
P00490	Maltodextrin phosphorylase OS=Escherichia coli (strain K12) OX=83333 GN=malP PE=1 SV=7	7.77	7	5	7	5	0.782	-0.36	5.00624e+06	3.95407e+06	High	High
P75863	Uncharacterized protein YcbX OS=Escherichia coli (strain K12) OX=83333 GN=ycbX PE=1 SV=1	7.742	12	3	3	3			0	--	Not Found	High
P0AFP4	Uncharacterized oxidoreductase YbbO OS=Escherichia coli (strain K12) OX=83333 GN=ybbO PE=3 SV=1	7.739	12	2	2	2	100	6.64	0	1724734	Not Found	High
P0AE01	tRNA (cytidine/uridine-2'-O-)-methyltransferase TrmJ OS=Escherichia coli (strain K12) OX=83333 GN=trmJ PE=1 SV=1	7.698	22	4	4	4	6.458	2.69	672356	4.34224e+06	Peak Found	High
C4ZZV7	L-fucose isomerase OS=Escherichia coli (strain K12 / MC4100 / BW2952) OX=595496 GN=fucI PE=3 SV=1	7.668	7	2	3	2			0	--	Not Found	High
P0A917	Outer membrane protein X OS=Escherichia coli (strain K12) OX=83333 GN=ompX PE=1 SV=1	7.659	19	3	4	3			2.07747e+06	9290799	High	High
P0ACL0	Glycerol-3-phosphate regulon repressor OS=Escherichia coli (strain K12) OX=83333 GN=glpR PE=1 SV=1	7.596	13	3	3	3	13.512	3.76	688988	1.15387e+07	Peak Found	High
C4ZXM9	Large ribosomal subunit protein bL28 OS=Escherichia coli (strain K12 / MC4100 / BW2952) OX=595496 GN=rpmB PE=3 SV=1	7.52	45	4	6	4	1.54	0.62	7.65039e+07	125328286	High	High
B1XDS8	Adenylosuccinate synthetase OS=Escherichia coli (strain K12 / DH10B) OX=316385 GN=purA PE=3 SV=1	7.478	7	3	4	3	1.231	0.3	4.48413e+06	2.89817e+06	High	High
P0A799	Phosphoglycerate kinase OS=Escherichia coli (strain K12) OX=83333 GN=pgk PE=1 SV=2	7.463	7	2	3	2	0.01	-6.64	3.96742e+06	--	High	High
P00550	PTS system mannitol-specific EIICBA component OS=Escherichia coli (strain K12) OX=83333 GN=mtlA PE=1 SV=1	7.335	6	3	4	3	1.74	0.8	2.35743e+06	4.4949e+06	High	High
P21165	Xaa-Pro dipeptidase OS=Escherichia coli (strain K12) OX=83333 GN=pepQ PE=1 SV=2	7.304	7	3	3	3	100	6.64	0	5.33837e+06	Not Found	High
P77318	Uncharacterized sulfatase YdeN OS=Escherichia coli (strain K12) OX=83333 GN=ydeN PE=3 SV=2	7.18	6	2	2	2			0	--	Not Found	High
P00893	Acetolactate synthase isozyme 3 large subunit OS=Escherichia coli (strain K12) OX=83333 GN=ilvI PE=1 SV=2	7.146	5	3	3	3	1.523	0.61	2.27061e+06	5.3484e+06	Peak Found	High
P37765	Ribosomal large subunit pseudouridine synthase B OS=Escherichia coli (strain K12) OX=83333 GN=rluB PE=1 SV=2	7.093	11	3	3	3	0.688	-0.54	1.22483e+07	1.55209e+06	High	Peak Found
P39384	Putative dehydratase subunit YjiM OS=Escherichia coli (strain K12) OX=83333 GN=yjiM PE=3 SV=2	6.93	9	3	3	3			0	--	Not Found	High
P0ADB7	Entericidin B OS=Escherichia coli (strain K12) OX=83333 GN=ecnB PE=3 SV=1	6.869	40	1	2	1	0.394	-1.34	1.12414e+07	4.43327e+06	High	High
P26616	NAD-dependent malic enzyme OS=Escherichia coli (strain K12) OX=83333 GN=maeA PE=1 SV=4	6.844	5	3	3	3	100	6.64	0	2.05148e+06	Not Found	High
P07118	Valine--tRNA ligase OS=Escherichia coli (strain K12) OX=83333 GN=valS PE=1 SV=2	6.833	4	4	4	4	6.243	2.64	898689	5610301	High	High
C4ZU96	Undecaprenyl-phosphate 4-deoxy-4-formamido-L-arabinose transferase OS=Escherichia coli (strain K12 / MC4100 / BW2952) OX=595496 GN=arnC PE=3 SV=1	6.809	11	3	4	3	1.153	0.21	5.16617e+06	6.28991e+06	High	High
P0C058	Small heat shock protein IbpB OS=Escherichia coli (strain K12) OX=83333 GN=ibpB PE=1 SV=1	6.784	26	4	4	4	100	6.64	0	2.80518e+07	Not Found	High
P0AAE0	D-serine/D-alanine/glycine transporter OS=Escherichia coli (strain K12) OX=83333 GN=cycA PE=1 SV=1	6.723	6	2	2	2	100	6.64	0	5.63132e+06	Not Found	High
B1X8W9	Probable 4-deoxy-4-formamido-L-arabinose-phosphoundecaprenol deformylase ArnD OS=Escherichia coli (strain K12 / DH10B) OX=316385 GN=arnD PE=3 SV=1	6.682	14	4	4	4	100	6.64	0	8016153	Not Found	High
P0AC75	3-deoxy-D-manno-octulosonic acid transferase OS=Escherichia coli (strain K12) OX=83333 GN=waaA PE=1 SV=1	6.641	9	3	3	3	100	6.64	0	8.04987e+06	Not Found	High
P0AG93	Protein translocase subunit SecF OS=Escherichia coli (strain K12) OX=83333 GN=secF PE=1 SV=1	6.628	10	2	2	2	100	6.64	0	7.2358e+06	Not Found	High
C5A132	Chorismate pyruvate-lyase OS=Escherichia coli (strain K12 / MC4100 / BW2952) OX=595496 GN=ubiC PE=3 SV=1	6.493	15	2	2	2	100	6.64	0	1491264	Not Found	High
P09030	Exodeoxyribonuclease III OS=Escherichia coli (strain K12) OX=83333 GN=xthA PE=1 SV=4	6.453	14	3	3	3			0	--	Not Found	High
P21507	ATP-dependent RNA helicase SrmB OS=Escherichia coli (strain K12) OX=83333 GN=srmB PE=1 SV=1	6.431	10	4	5	4	0.01	-6.64	1.91082e+06	--	High	High
P23836	Transcriptional regulatory protein PhoP OS=Escherichia coli (strain K12) OX=83333 GN=phoP PE=1 SV=1	6.343	15	3	3	3	100	6.64	0	3.06435e+06	Not Found	High
D0VEX2	3-oxoacyl-[acyl-carrier-protein] synthase 2 OS=Escherichia coli LW1655F+ OX=527799 GN=fabF PE=3 SV=1	6.335	12	3	4	3	2.954	1.56	5.15657e+06	1.55461e+07	High	High
P46923	Trimethylamine-N-oxide reductase 2 OS=Escherichia coli (strain K12) OX=83333 GN=torZ PE=1 SV=2	6.296	4	2	2	2	100	6.64	0	1.12019e+06	Not Found	High
P14175	Glycine betaine/proline betaine transport system ATP-binding protein ProV OS=Escherichia coli (strain K12) OX=83333 GN=proV PE=1 SV=1	6.281	8	3	3	3	100	6.64	0	4.68414e+06	Not Found	High
P0A870	Transaldolase B OS=Escherichia coli (strain K12) OX=83333 GN=talB PE=1 SV=2	6.262	11	3	3	3			--	--	High	High
P45766	Putative amino-acid ABC transporter-binding protein YhdW OS=Escherichia coli (strain K12) OX=83333 GN=yhdW PE=1 SV=2	6.184	6	2	5	2	0.633	-0.66	2.037e+07	1.19038e+07	High	High
P0A8W5	UPF0301 protein YqgE OS=Escherichia coli (strain K12) OX=83333 GN=yqgE PE=1 SV=1	6.127	14	2	3	2	100	6.64	0	1.19411e+06	Not Found	High
P0AD65	Peptidoglycan D,D-transpeptidase MrdA OS=Escherichia coli (strain K12) OX=83333 GN=mrdA PE=1 SV=1	6.089	6	2	2	2	100	6.64	0	521664	Not Found	High
P0AC86	Glycogen phosphorylase OS=Escherichia coli (strain K12) OX=83333 GN=glgP PE=3 SV=1	6.065	5	4	4	4	100	6.64	0	1.73051e+06	Not Found	High
P30744	L-serine dehydratase 2 OS=Escherichia coli (strain K12) OX=83333 GN=sdaB PE=2 SV=2	6.026	5	2	3	2	0.01	-6.64	1.38671e+06	--	High	High
P0A6X7	Integration host factor subunit alpha OS=Escherichia coli (strain K12) OX=83333 GN=ihfA PE=1 SV=1	6.024	20	2	3	2			--	--	High	High
P29131	Cell division protein FtsN OS=Escherichia coli (strain K12) OX=83333 GN=ftsN PE=1 SV=3	5.933	10	3	3	3	1.267	0.34	2.9732e+06	4.68027e+06	High	High
C4ZRS4	Lipid-A-disaccharide synthase OS=Escherichia coli (strain K12 / MC4100 / BW2952) OX=595496 GN=lpxB PE=3 SV=1	5.852	7	2	2	2	3.124	1.64	410467	1.28244e+06	Peak Found	High
P0AA16	DNA-binding dual transcriptional regulator OmpR OS=Escherichia coli (strain K12) OX=83333 GN=ompR PE=1 SV=1	5.845	8	2	2	2	5.975	2.58	949069	8.27303e+06	Peak Found	High
B1XHN0	DNA-binding protein Fis OS=Escherichia coli (strain K12 / DH10B) OX=316385 GN=fis PE=3 SV=1	5.832	23	1	1	1			0	--	Not Found	High
P02925	Ribose import binding protein RbsB OS=Escherichia coli (strain K12) OX=83333 GN=rbsB PE=1 SV=1	5.797	9	2	2	2			--	0	High	Not Found
P0AGE0	Single-stranded DNA-binding protein OS=Escherichia coli (strain K12) OX=83333 GN=ssb PE=1 SV=2	5.791	13	2	4	2	5.293	2.4	4.45566e+06	2.79887e+07	High	High
P0AF08	Iron-sulfur cluster carrier protein OS=Escherichia coli (strain K12) OX=83333 GN=mrp PE=3 SV=1	5.75	5	1	2	1	100	6.64	0	1.19264e+06	Not Found	High
C4ZRP7	Glutamate-1-semialdehyde 2,1-aminomutase OS=Escherichia coli (strain K12 / MC4100 / BW2952) OX=595496 GN=hemL PE=3 SV=1	5.723	9	3	3	3	100	6.64	0	9.64789e+06	Not Found	High
C4ZXF0	Glycine--tRNA ligase alpha subunit OS=Escherichia coli (strain K12 / MC4100 / BW2952) OX=595496 GN=glyQ PE=3 SV=1	5.72	9	2	3	2			--	--	High	High
P37689	2,3-bisphosphoglycerate-independent phosphoglycerate mutase OS=Escherichia coli (strain K12) OX=83333 GN=gpmI PE=1 SV=1	5.673	5	2	2	2	100	6.64	0	2378999	Not Found	High
C4ZRT7	Proline--tRNA ligase OS=Escherichia coli (strain K12 / MC4100 / BW2952) OX=595496 GN=proS PE=3 SV=1	5.644	6	3	3	3	100	6.64	0	1.26967e+06	Not Found	High
P0A8A4	Phosphoenolpyruvate synthase regulatory protein OS=Escherichia coli (strain K12) OX=83333 GN=ppsR PE=1 SV=1	5.609	13	3	3	3	100	6.64	0	1.70671e+06	Not Found	High
B1X8M8	Chromosome partition protein MukB OS=Escherichia coli (strain K12 / DH10B) OX=316385 GN=mukB PE=3 SV=1	5.548	2	3	3	3	100	6.64	0	1.61525e+06	Not Found	High
P39407	Uncharacterized protein YjjU OS=Escherichia coli (strain K12) OX=83333 GN=yjjU PE=3 SV=1	5.542	8	3	3	3	100	6.64	0	1.58789e+06	Not Found	High
P63020	Fe/S biogenesis protein NfuA OS=Escherichia coli (strain K12) OX=83333 GN=nfuA PE=1 SV=1	5.518	12	2	2	2			0	--	Not Found	High
P31680	Co-chaperone protein DjlA OS=Escherichia coli (strain K12) OX=83333 GN=djlA PE=1 SV=1	5.505	13	3	3	3			0	--	Not Found	High
P0ACL7	Putative L-lactate dehydrogenase operon regulatory protein OS=Escherichia coli (strain K12) OX=83333 GN=lldR PE=2 SV=1	5.471	8	2	2	2			0	--	Not Found	High
P0A9V1	Lipopolysaccharide export system ATP-binding protein LptB OS=Escherichia coli (strain K12) OX=83333 GN=lptB PE=1 SV=2	5.466	14	2	3	2	100	6.64	0	1.04833e+06	Not Found	High
P30748	Molybdopterin synthase sulfur carrier subunit OS=Escherichia coli (strain K12) OX=83333 GN=moaD PE=1 SV=2	5.453	26	1	1	1			0	--	Not Found	High
P0ACB0	Replicative DNA helicase OS=Escherichia coli (strain K12) OX=83333 GN=dnaB PE=1 SV=1	5.403	5	2	2	2	100	6.64	0	1.69971e+06	Not Found	High
P0A862	Thiol peroxidase OS=Escherichia coli (strain K12) OX=83333 GN=tpx PE=1 SV=2	5.382	18	2	3	2	1.08	0.11	1.59237e+06	1.7202e+06	High	High
P0ADZ0	Large ribosomal subunit protein uL23 OS=Escherichia coli (strain K12) OX=83333 GN=rplW PE=1 SV=1	5.362	27	3	4	3	2.358	1.24	1.64666e+07	45470090	High	High
P69853	Tat proofreading chaperone DmsD OS=Escherichia coli (strain K12) OX=83333 GN=dmsD PE=1 SV=2	5.36	11	2	2	2	100	6.64	0	4.10265e+06	Not Found	High
B1XBY8	Large ribosomal subunit protein bL12 OS=Escherichia coli (strain K12 / DH10B) OX=316385 GN=rplL PE=3 SV=1	5.332	20	2	4	2	0.601	-0.73	1.38707e+07	8.79112e+06	High	High
P0AFG0	Transcription termination/antitermination protein NusG OS=Escherichia coli (strain K12) OX=83333 GN=nusG PE=1 SV=2	5.327	18	3	3	3	100	6.64	0	6.39106e+06	Not Found	High
P68688	Glutaredoxin 1 OS=Escherichia coli (strain K12) OX=83333 GN=grxA PE=1 SV=1	5.323	33	2	3	2	0.635	-0.66	3.29294e+07	20970599	High	High
P0AGD3	Superoxide dismutase [Fe] OS=Escherichia coli (strain K12) OX=83333 GN=sodB PE=1 SV=2	5.29	13	2	2	2	0.814	-0.3	4.47458e+06	3.64065e+06	Peak Found	High
P0ACF8	DNA-binding protein H-NS OS=Escherichia coli (strain K12) OX=83333 GN=hns PE=1 SV=2	5.284	17	2	2	2	0.549	-0.87	8.42652e+06	4.62424e+06	High	High
B1XF08	1-deoxy-D-xylulose-5-phosphate synthase OS=Escherichia coli (strain K12 / DH10B) OX=316385 GN=dxs PE=3 SV=1	5.242	6	3	4	3			0	--	Not Found	High
P0A9K9	FKBP-type peptidyl-prolyl cis-trans isomerase SlyD OS=Escherichia coli (strain K12) OX=83333 GN=slyD PE=1 SV=1	5.23	7	1	3	1			--	--	High	High
P00363	Fumarate reductase flavoprotein subunit OS=Escherichia coli (strain K12) OX=83333 GN=frdA PE=1 SV=3	5.217	4	2	2	2	100	6.64	0	2.53087e+06	Not Found	High
P0A9C0	Anaerobic glycerol-3-phosphate dehydrogenase subunit A OS=Escherichia coli (strain K12) OX=83333 GN=glpA PE=1 SV=1	5.189	5	2	2	2			0	--	Not Found	High
B1XGX7	Small ribosomal subunit protein uS15 OS=Escherichia coli (strain K12 / DH10B) OX=316385 GN=rpsO PE=3 SV=1	5.104	24	3	9	3	0.543	-0.88	8.98287e+07	4.77155e+07	High	High
P00959	Methionine--tRNA ligase OS=Escherichia coli (strain K12) OX=83333 GN=metG PE=1 SV=2	5.089	4	2	2	2			0	--	Not Found	High
P32677	Uncharacterized HTH-type transcriptional regulator YijO OS=Escherichia coli (strain K12) OX=83333 GN=yijO PE=4 SV=1	5.069	5	1	1	1			0	--	Not Found	High
P75821	Uncharacterized protein YbjS OS=Escherichia coli (strain K12) OX=83333 GN=ybjS PE=3 SV=2	4.959	7	2	2	2	100	6.64	0	2.97236e+06	Not Found	High
P0A8M6	UPF0265 protein YeeX OS=Escherichia coli (strain K12) OX=83333 GN=yeeX PE=1 SV=1	4.959	22	2	3	2	1.636	0.71	1.55218e+06	4624789	High	High
P0A879	Tryptophan synthase beta chain OS=Escherichia coli (strain K12) OX=83333 GN=trpB PE=1 SV=2	4.909	7	2	2	2			0	--	Not Found	High
P61517	Carbonic anhydrase 2 OS=Escherichia coli (strain K12) OX=83333 GN=can PE=1 SV=1	4.907	10	2	2	2	100	6.64	0	2.91536e+06	Not Found	High
P00509	Aspartate aminotransferase OS=Escherichia coli (strain K12) OX=83333 GN=aspC PE=1 SV=1	4.868	8	3	3	3	100	6.64	--	626669	High	High
P21517	Maltodextrin glucosidase OS=Escherichia coli (strain K12) OX=83333 GN=malZ PE=1 SV=5	4.866	6	3	3	3			0	--	Not Found	High
P25526	Succinate-semialdehyde dehydrogenase [NADP(+)] GabD OS=Escherichia coli (strain K12) OX=83333 GN=gabD PE=1 SV=1	4.864	11	4	5	4	100	6.64	0	5.5112e+06	Not Found	High
P07014	Succinate dehydrogenase iron-sulfur subunit OS=Escherichia coli (strain K12) OX=83333 GN=sdhB PE=1 SV=1	4.839	11	2	2	2	100	6.64	0	289387	Not Found	High
P0AFY8	Negative modulator of initiation of replication OS=Escherichia coli (strain K12) OX=83333 GN=seqA PE=1 SV=1	4.836	25	4	4	4	0.483	-1.05	1.77627e+06	915684	High	High
P0AGD7	Signal recognition particle protein OS=Escherichia coli (strain K12) OX=83333 GN=ffh PE=1 SV=1	4.761	8	3	3	3			0	--	Not Found	High
P22106	Asparagine synthetase B [glutamine-hydrolyzing] OS=Escherichia coli (strain K12) OX=83333 GN=asnB PE=1 SV=3	4.748	3	1	1	1			0	--	Not Found	High
B1XBF4	4-hydroxy-3-methylbut-2-enyl diphosphate reductase OS=Escherichia coli (strain K12 / DH10B) OX=316385 GN=ispH PE=3 SV=1	4.745	10	2	2	2			0	--	Not Found	High
C4ZQD2	NAD(P)H dehydrogenase (quinone) OS=Escherichia coli (strain K12 / MC4100 / BW2952) OX=595496 GN=BWG_0858 PE=3 SV=1	4.727	19	2	3	2	100	6.64	0	1.99318e+06	Not Found	High
P76440	NAD-dependent dihydropyrimidine dehydrogenase subunit PreT OS=Escherichia coli (strain K12) OX=83333 GN=preT PE=1 SV=1	4.709	6	2	2	2	6.41	2.68	697509	4471163	Peak Found	High
B1XD26	Iron-sulfur cluster insertion protein ErpA OS=Escherichia coli (strain K12 / DH10B) OX=316385 GN=erpA PE=3 SV=1	4.693	18	2	3	2	0.817	-0.29	3.97139e+06	3.24422e+06	High	High
P11290	Uncharacterized glycosyltransferase YibD OS=Escherichia coli (strain K12) OX=83333 GN=yibD PE=3 SV=2	4.653	7	2	2	2			0	--	Not Found	High
P0ACP7	HTH-type transcriptional repressor PurR OS=Escherichia coli (strain K12) OX=83333 GN=purR PE=1 SV=2	4.605	8	2	2	2			0	--	Not Found	High
C4ZSR5	Phosphoglucosamine mutase OS=Escherichia coli (strain K12 / MC4100 / BW2952) OX=595496 GN=glmM PE=3 SV=1	4.602	6	2	2	2			0	--	Not Found	High
P0CF92	Putative transposase InsL for insertion sequence element IS186B OS=Escherichia coli (strain K12) OX=83333 GN=insL2 PE=3 SV=1	4.583	6	2	2	2	100	6.64	0	2.07885e+06	Not Found	High
P77334	Cyclic di-GMP phosphodiesterase PdeR OS=Escherichia coli (strain K12) OX=83333 GN=pdeR PE=1 SV=1	4.575	4	2	2	2	100	6.64	0	46228388	Not Found	High
P09372	Protein GrpE OS=Escherichia coli (strain K12) OX=83333 GN=grpE PE=1 SV=1	4.524	15	3	3	3	1.019	0.03	1.10096e+06	1.9068e+06	Peak Found	High
P28904	Trehalose-6-phosphate hydrolase OS=Escherichia coli (strain K12) OX=83333 GN=treC PE=1 SV=3	4.505	3	1	1	1	100	6.64	0	3.38267e+06	Not Found	High
P37908	UPF0053 inner membrane protein YfjD OS=Escherichia coli (strain K12) OX=83333 GN=yfjD PE=1 SV=5	4.497	4	2	3	2	100	6.64	0	632283	Not Found	High
C4ZXY4	DNA protection during starvation protein OS=Escherichia coli (strain K12 / MC4100 / BW2952) OX=595496 GN=dps PE=3 SV=1	4.467	22	2	2	2			--	--	High	High
P0AFR0	NTE family protein RssA OS=Escherichia coli (strain K12) OX=83333 GN=rssA PE=3 SV=2	4.399	7	1	1	1	100	6.64	0	542006	Not Found	High
B1XC67	UDP-N-acetylglucosamine--N-acetylmuramyl-(pentapeptide) pyrophosphoryl-undecaprenol N-acetylglucosamine transferase OS=Escherichia coli (strain K12 / DH10B) OX=316385 GN=murG PE=3 SV=1	4.387	11	3	4	3	0.01	-6.64	1.94107e+06	--	High	High
P0AE37	Arginine N-succinyltransferase OS=Escherichia coli (strain K12) OX=83333 GN=astA PE=2 SV=1	4.341	9	3	3	3			0	--	Not Found	High
P05791	Dihydroxy-acid dehydratase OS=Escherichia coli (strain K12) OX=83333 GN=ilvD PE=1 SV=5	4.331	4	2	2	2			0	--	Not Found	High
P0A9W3	Energy-dependent translational throttle protein EttA OS=Escherichia coli (strain K12) OX=83333 GN=ettA PE=1 SV=2	4.3	3	2	2	2			0	--	Not Found	High
B1XFU2	Ion-translocating oxidoreductase complex subunit D OS=Escherichia coli (strain K12 / DH10B) OX=316385 GN=rsxD PE=3 SV=1	4.204	3	2	2	2			0	--	Not Found	High
B1XA83	Cell division protein ZipA OS=Escherichia coli (strain K12 / DH10B) OX=316385 GN=zipA PE=3 SV=1	4.203	6	1	1	1			0	--	Not Found	High
C4ZQ48	Chromosome partition protein MukF OS=Escherichia coli (strain K12 / MC4100 / BW2952) OX=595496 GN=mukF PE=3 SV=1	4.194	4	1	1	1			0	--	Not Found	High
P18776	Anaerobic dimethyl sulfoxide reductase chain B OS=Escherichia coli (strain K12) OX=83333 GN=dmsB PE=1 SV=4	4.15	11	2	2	2	100	6.64	0	6064579	Not Found	High
P0A8N5	Lysine--tRNA ligase, heat inducible OS=Escherichia coli (strain K12) OX=83333 GN=lysU PE=1 SV=2	4.144	7	3	4	3			--	--	High	High
P77552	Uncharacterized protein YdhQ OS=Escherichia coli (strain K12) OX=83333 GN=ydhQ PE=4 SV=1	4.132	3	1	1	1			0	--	Not Found	High
P0AEZ3	Septum site-determining protein MinD OS=Escherichia coli (strain K12) OX=83333 GN=minD PE=1 SV=2	4.12	10	2	2	2			--	--	High	High
P0AEK2	3-oxoacyl-[acyl-carrier-protein] reductase FabG OS=Escherichia coli (strain K12) OX=83333 GN=fabG PE=1 SV=1	4.088	12	3	4	3	1.557	0.64	1.08712e+06	1.69222e+06	High	High
A0A0H2UKY9	Tyrosine--tRNA ligase OS=Escherichia coli str. K-12 substr. MC4100 OX=1403831 GN=tyrS PE=1 SV=1	4.082	4	1	1	1			--	0	High	Not Found
P50456	Protein mlc OS=Escherichia coli (strain K12) OX=83333 GN=mlc PE=1 SV=2	4.07	7	3	3	3	100	6.64	0	4487801	Not Found	High
C4ZS72	High frequency lysogenization protein HflD OS=Escherichia coli (strain K12 / MC4100 / BW2952) OX=595496 GN=hflD PE=3 SV=1	4.033	11	2	2	2			0	--	Not Found	High
P68187	Maltose/maltodextrin import ATP-binding protein MalK OS=Escherichia coli (strain K12) OX=83333 GN=malK PE=1 SV=1	4.018	13	3	3	3	100	6.64	0	116227	Not Found	High
B1X927	Acetyl-coenzyme A carboxylase carboxyl transferase subunit beta OS=Escherichia coli (strain K12 / DH10B) OX=316385 GN=accD PE=3 SV=1	4.014	5	2	2	2	0.852	-0.23	3.89433e+06	1900856	High	High
B1XGX9	Ribosome-binding factor A OS=Escherichia coli (strain K12 / DH10B) OX=316385 GN=rbfA PE=3 SV=1	3.998	15	2	2	2			0	--	Not Found	High
P0AFK0	Metalloprotease PmbA OS=Escherichia coli (strain K12) OX=83333 GN=pmbA PE=1 SV=1	3.923	5	2	2	2	100	6.64	0	4509660	Not Found	High
C4ZX98	Peptidase B OS=Escherichia coli (strain K12 / MC4100 / BW2952) OX=595496 GN=pepB PE=3 SV=1	3.917	4	2	2	2	100	6.64	0	3.7455e+06	Not Found	High
P76422	Hydroxymethylpyrimidine/phosphomethylpyrimidine kinase OS=Escherichia coli (strain K12) OX=83333 GN=thiD PE=1 SV=1	3.868	11	2	2	2			0	--	Not Found	High
P77357	p-aminobenzoyl-glutamate hydrolase subunit A OS=Escherichia coli (strain K12) OX=83333 GN=abgA PE=1 SV=2	3.859	5	2	2	2			0	--	Not Found	High
P76257	Probable ATP-dependent DNA helicase YoaA OS=Escherichia coli (strain K12) OX=83333 GN=yoaA PE=1 SV=1	3.855	4	2	2	2	0.234	-2.1	3.33395e+07	8.96224e+06	Peak Found	High
P23331	Thymidine kinase OS=Escherichia coli (strain K12) OX=83333 GN=tdk PE=3 SV=1	3.826	7	1	1	1			0	--	Not Found	High
P22524	Chromosome partition protein MukE OS=Escherichia coli (strain K12) OX=83333 GN=mukE PE=1 SV=5	3.799	11	2	2	2			0	--	Not Found	High
P05707	Sorbitol-6-phosphate 2-dehydrogenase OS=Escherichia coli (strain K12) OX=83333 GN=srlD PE=1 SV=2	3.756	7	2	2	2	100	6.64	0	1.15192e+07	Not Found	High
A0A0J9X1X4	Adenylate kinase OS=Escherichia coli str. K-12 substr. MDS42 OX=1110693 GN=adk PE=1 SV=1	3.737	9	2	2	2	0.01	-6.64	2.37203e+06	0	High	Not Found
P0AEA8	Siroheme synthase OS=Escherichia coli (strain K12) OX=83333 GN=cysG PE=1 SV=1	3.735	5	2	4	2			0	--	Not Found	High
B1XAH6	Diaminopimelate epimerase OS=Escherichia coli (strain K12 / DH10B) OX=316385 GN=dapF PE=3 SV=1	3.725	6	1	1	1			0	--	Not Found	High
B1X855	Tetraacyldisaccharide 4'-kinase OS=Escherichia coli (strain K12 / DH10B) OX=316385 GN=lpxK PE=3 SV=1	3.722	12	2	2	2	100	6.64	--	2.11615e+06	High	High
P0A9Q9	Aspartate-semialdehyde dehydrogenase OS=Escherichia coli (strain K12) OX=83333 GN=asd PE=1 SV=1	3.716	7	2	2	2	2.126	1.09	6.42579e+06	1.5999e+07	Peak Found	High
P0A6F1	Carbamoyl-phosphate synthase small chain OS=Escherichia coli (strain K12) OX=83333 GN=carA PE=1 SV=1	3.704	4	1	1	1			0	--	Not Found	High
P37657	Cyclic di-GMP binding protein BcsE OS=Escherichia coli (strain K12) OX=83333 GN=bcsE PE=1 SV=1	3.691	2	1	1	1			0	--	Not Found	High
P0ACY1	Putative NAD(P)H nitroreductase YdjA OS=Escherichia coli (strain K12) OX=83333 GN=ydjA PE=1 SV=1	3.69	17	2	2	2			--	0	High	Not Found
P45799	ADP compounds hydrolase NudE OS=Escherichia coli (strain K12) OX=83333 GN=nudE PE=1 SV=1	3.665	8	1	1	1	100	6.64	0	1.79352e+06	Not Found	High
P27294	Protein InaA OS=Escherichia coli (strain K12) OX=83333 GN=inaA PE=1 SV=3	3.636	6	1	1	1	100	6.64	0	12921039	Not Found	High
P0A7B1	Polyphosphate kinase OS=Escherichia coli (strain K12) OX=83333 GN=ppk PE=1 SV=2	3.629	3	2	2	2			0	--	Not Found	High
P0ABC9	High-affinity choline transport protein OS=Escherichia coli (strain K12) OX=83333 GN=betT PE=1 SV=1	3.6	2	1	1	1			0	--	Not Found	High
P23847	Dipeptide-binding protein OS=Escherichia coli (strain K12) OX=83333 GN=dppA PE=1 SV=1	3.584	2	1	2	1			--	--	High	High
B1X786	2,3-bisphosphoglycerate-dependent phosphoglycerate mutase OS=Escherichia coli (strain K12 / DH10B) OX=316385 GN=gpmA PE=3 SV=1	3.57	5	1	2	1	1.226	0.29	4.09253e+06	5.01771e+06	High	High
P75957	Lipoprotein-releasing system ATP-binding protein LolD OS=Escherichia coli (strain K12) OX=83333 GN=lolD PE=1 SV=2	3.546	6	1	1	1	100	6.64	0	3.34672e+06	Not Found	High
P30845	Phosphoethanolamine transferase EptA OS=Escherichia coli (strain K12) OX=83333 GN=eptA PE=1 SV=2	3.541	2	1	1	1			0	--	Not Found	High
P28629	Biodegradative arginine decarboxylase OS=Escherichia coli (strain K12) OX=83333 GN=adiA PE=1 SV=1	3.539	4	2	2	2			0	--	Not Found	High
P0AFR4	Uncharacterized protein YciO OS=Escherichia coli (strain K12) OX=83333 GN=yciO PE=1 SV=1	3.538	10	2	2	2	100	6.64	0	2.44147e+06	Not Found	High
P0AFM6	Phage shock protein A OS=Escherichia coli (strain K12) OX=83333 GN=pspA PE=1 SV=2	3.529	13	3	4	3	0.367	-1.45	4.70781e+06	1.72912e+06	High	High
P0AC19	Dihydroneopterin triphosphate 2'-epimerase OS=Escherichia coli (strain K12) OX=83333 GN=folX PE=1 SV=2	3.528	10	1	1	1			0	--	Not Found	High
P61320	Outer-membrane lipoprotein LolB OS=Escherichia coli (strain K12) OX=83333 GN=lolB PE=1 SV=1	3.526	11	2	2	2	0.01	-6.64	1.50937e+06	--	High	High
C5A1F5	Small ribosomal subunit biogenesis GTPase RsgA OS=Escherichia coli (strain K12 / MC4100 / BW2952) OX=595496 GN=rsgA PE=3 SV=1	3.52	9	3	3	3	100	6.64	0	42011.6	Not Found	High
P03024	HTH-type transcriptional regulator GalR OS=Escherichia coli (strain K12) OX=83333 GN=galR PE=1 SV=1	3.514	3	1	1	1	100	6.64	0	946060	Not Found	High
P33924	Putative uncharacterized outer membrane protein YejO OS=Escherichia coli (strain K12) OX=83333 GN=yejO PE=5 SV=1	3.501	4	2	2	2	100	6.64	0	433917	Not Found	High
P0ACF0	DNA-binding protein HU-alpha OS=Escherichia coli (strain K12) OX=83333 GN=hupA PE=1 SV=1	3.454	14	1	3	1	0.01	-6.64	4.67908e+07	--	High	High
B1XDJ0	CTP synthase OS=Escherichia coli (strain K12 / DH10B) OX=316385 GN=pyrG PE=3 SV=1	3.443	5	2	2	2	3.074	1.62	384039	1.18062e+06	Peak Found	High
P75822	Putative NAD(P)-binding protein YbjT OS=Escherichia coli (strain K12) OX=83333 GN=ybjT PE=3 SV=2	3.4	4	2	2	2	100	6.64	0	3.6244e+06	Not Found	High
B1X7Z3	Ribosomal protein bS6--L-glutamate ligase OS=Escherichia coli (strain K12 / DH10B) OX=316385 GN=rimK PE=3 SV=1	3.387	5	1	1	1			0	--	Not Found	High
P08390	USG-1 protein OS=Escherichia coli (strain K12) OX=83333 GN=usg PE=1 SV=1	3.386	7	2	2	2			0	--	Not Found	High
P0A937	Outer membrane protein assembly factor BamE OS=Escherichia coli (strain K12) OX=83333 GN=bamE PE=1 SV=1	3.322	18	1	1	1	0.01	-6.64	1.46022e+06	0	High	Not Found
P0ABI4	Magnesium transport protein CorA OS=Escherichia coli (strain K12) OX=83333 GN=corA PE=1 SV=1	3.31	10	2	2	2			0	--	Not Found	High
B1XEH8	Peptide chain release factor 2 OS=Escherichia coli (strain K12 / DH10B) OX=316385 GN=prfB PE=3 SV=1	3.239	7	2	2	2	100	6.64	0	2.07131e+06	Not Found	High
P0AE48	Gamma-glutamylcyclotransferase family protein YtfP OS=Escherichia coli (strain K12) OX=83333 GN=ytfP PE=1 SV=1	3.23	12	1	1	1			0	--	Not Found	High
C4ZYY0	Large ribosomal subunit protein bL34 OS=Escherichia coli (strain K12 / MC4100 / BW2952) OX=595496 GN=rpmH PE=3 SV=1	3.142	20	2	4	2	0.857	-0.22	1.37693e+07	11797826	High	High
P0ADP2	Medium/long-chain acyl-CoA thioesterase YigI OS=Escherichia coli (strain K12) OX=83333 GN=yigI PE=1 SV=1	3.078	10	2	2	2			0	--	Not Found	High
B1X8W5	Lipopolysaccharide core heptose(II)-phosphate phosphatase OS=Escherichia coli (strain K12 / DH10B) OX=316385 GN=ais PE=3 SV=1	3.077	11	2	3	2	1.185	0.25	5.11516e+06	6062830	High	High
P0A903	Outer membrane protein assembly factor BamC OS=Escherichia coli (strain K12) OX=83333 GN=bamC PE=1 SV=1	3.073	8	2	2	2	0.01	-6.64	1.74031e+06	0	High	Not Found
P46853	Uncharacterized oxidoreductase YhhX OS=Escherichia coli (strain K12) OX=83333 GN=yhhX PE=1 SV=1	3.056	3	1	1	1			0	--	Not Found	High
P63883	N-acetylmuramoyl-L-alanine amidase AmiC OS=Escherichia coli (strain K12) OX=83333 GN=amiC PE=1 SV=1	3.027	7	2	2	2	100	6.64	0	723889	Not Found	High
P0AG63	Small ribosomal subunit protein uS17 OS=Escherichia coli (strain K12) OX=83333 GN=rpsQ PE=1 SV=2	3.004	18	2	2	2	2.409	1.27	3.55182e+06	8557966	Peak Found	High
P39165	Uncharacterized protein YchO OS=Escherichia coli (strain K12) OX=83333 GN=ychO PE=3 SV=3	2.963	3	1	1	1			0	--	Not Found	High
P0A7B8	ATP-dependent protease subunit HslV OS=Escherichia coli (strain K12) OX=83333 GN=hslV PE=1 SV=2	2.935	6	1	2	1	1.171	0.23	2.01526e+07	23602318	High	High
C5A0A3	Large ribosomal subunit protein bL31-A OS=Escherichia coli (strain K12 / MC4100 / BW2952) OX=595496 GN=rpmE PE=3 SV=1	2.91	20	1	1	1	2.298	1.2	2.90381e+06	6674039	High	Peak Found
P27249	Bifunctional uridylyltransferase/uridylyl-removing enzyme OS=Escherichia coli (strain K12) OX=83333 GN=glnD PE=1 SV=2	2.897	2	2	2	2	100	6.64	0	3.01826e+06	Not Found	High
P17169	Glutamine--fructose-6-phosphate aminotransferase [isomerizing] OS=Escherichia coli (strain K12) OX=83333 GN=glmS PE=1 SV=4	2.886	3	2	3	2	1.039	0.06	834043	866507	High	High
P00350	6-phosphogluconate dehydrogenase, decarboxylating OS=Escherichia coli (strain K12) OX=83333 GN=gnd PE=1 SV=2	2.881	5	2	2	2			--	--	High	High
P0AEM0	FKBP-type 16 kDa peptidyl-prolyl cis-trans isomerase OS=Escherichia coli (strain K12) OX=83333 GN=fkpB PE=1 SV=2	2.852	12	1	1	1			0	--	Not Found	High
P0A959	Glutamate-pyruvate aminotransferase AlaA OS=Escherichia coli (strain K12) OX=83333 GN=alaA PE=1 SV=1	2.847	4	1	1	1			0	--	Not Found	High
G1E6H3	histidine kinase OS=Escherichia coli str. K-12 substr. MG1655 OX=511145 GN=pmrB PE=4 SV=1	2.8	6	2	2	2	100	6.64	0	1070537	Not Found	High
B1XEJ5	UPF0149 protein YgfB OS=Escherichia coli (strain K12 / DH10B) OX=316385 GN=ygfB PE=3 SV=1	2.796	8	1	1	1			0	--	Not Found	High
C4ZVN2	Fatty acid oxidation complex subunit alpha OS=Escherichia coli (strain K12 / MC4100 / BW2952) OX=595496 GN=fadJ PE=3 SV=1	2.79	3	2	2	2	100	6.64	0	2576425	Not Found	High
P37691	Uncharacterized protein YibQ OS=Escherichia coli (strain K12) OX=83333 GN=yibQ PE=3 SV=2	2.782	4	1	1	1	100	6.64	0	1.19825e+06	Not Found	High
P0A9X9	Cold shock protein CspA OS=Escherichia coli (strain K12) OX=83333 GN=cspA PE=1 SV=2	2.75	14	1	2	1	0.817	-0.29	4.53393e+06	3.70363e+06	High	High
P33570	Transketolase 2 OS=Escherichia coli (strain K12) OX=83333 GN=tktB PE=1 SV=1	2.747	3	2	2	1			--	--	High	Peak Found
P37188	PTS system galactitol-specific EIIB component OS=Escherichia coli (strain K12) OX=83333 GN=gatB PE=1 SV=2	2.738	20	1	1	1	100	6.64	0	4.00598e+06	Not Found	High
B1X883	Large ribosomal subunit protein bL25 OS=Escherichia coli (strain K12 / DH10B) OX=316385 GN=rplY PE=3 SV=1	2.707	22	2	3	2	2.056	1.04	939780	1.93179e+06	High	High
B1XAT9	Cardiolipin synthase A OS=Escherichia coli (strain K12 / DH10B) OX=316385 GN=clsA PE=3 SV=1	2.703	2	1	1	1			0	--	Not Found	High
P77330	Prophage lipoprotein Bor homolog OS=Escherichia coli (strain K12) OX=83333 GN=borD PE=3 SV=1	2.697	10	1	2	1	0.424	-1.24	4.02649e+06	1.70561e+06	Peak Found	High
C4ZZ25	Low affinity potassium transport system protein Kup OS=Escherichia coli (strain K12 / MC4100 / BW2952) OX=595496 GN=kup PE=3 SV=1	2.689	3	1	1	1			0	--	Not Found	High
P64554	7-carboxy-7-deazaguanine synthase OS=Escherichia coli (strain K12) OX=83333 GN=queE PE=3 SV=1	2.675	4	1	1	1			0	--	Not Found	High
P76536	Dye-decolorizing peroxidase YfeX OS=Escherichia coli (strain K12) OX=83333 GN=yfeX PE=1 SV=2	2.641	9	2	2	2			0	--	Not Found	High
P31808	Uncharacterized oxidoreductase YciK OS=Escherichia coli (strain K12) OX=83333 GN=yciK PE=1 SV=3	2.604	5	1	1	1			0	--	Not Found	High
P42604	Altronate dehydratase OS=Escherichia coli (strain K12) OX=83333 GN=uxaA PE=1 SV=3	2.602	2	1	1	1			0	--	Not Found	High
P21893	Single-stranded-DNA-specific exonuclease RecJ OS=Escherichia coli (strain K12) OX=83333 GN=recJ PE=1 SV=2	2.592	2	1	1	1			0	--	Not Found	High
P0ADA5	Uncharacterized lipoprotein YajG OS=Escherichia coli (strain K12) OX=83333 GN=yajG PE=3 SV=1	2.589	6	1	2	1	0.01	-6.64	5.5217e+06	--	High	High
P0A993	Fructose-1,6-bisphosphatase class 1 OS=Escherichia coli (strain K12) OX=83333 GN=fbp PE=1 SV=1	2.579	3	1	1	1			0	--	Not Found	High
P69874	Spermidine/putrescine import ATP-binding protein PotA OS=Escherichia coli (strain K12) OX=83333 GN=potA PE=1 SV=1	2.579	3	1	1	1			0	--	Not Found	High
P0AB77	2-amino-3-ketobutyrate coenzyme A ligase OS=Escherichia coli (strain K12) OX=83333 GN=kbl PE=1 SV=1	2.561	3	1	2	1	1.368	0.45	1.19199e+06	1.63106e+06	High	High
P0ACA3	Stringent starvation protein A OS=Escherichia coli (strain K12) OX=83333 GN=sspA PE=1 SV=2	2.558	6	1	2	1	100	6.64	--	1.2103e+06	High	High
P77561	Protein YdeP OS=Escherichia coli (strain K12) OX=83333 GN=ydeP PE=2 SV=1	2.554	4	2	2	2			0	--	Not Found	High
P0AFK6	Spermidine/putrescine transport system permease protein PotC OS=Escherichia coli (strain K12) OX=83333 GN=potC PE=3 SV=1	2.55	4	1	1	1			0	--	Not Found	High
P0AD42	Phosphatidylglycerophosphatase C OS=Escherichia coli (strain K12) OX=83333 GN=pgpC PE=1 SV=1	2.538	5	1	1	1			0	--	Not Found	High
P37759	dTDP-glucose 4,6-dehydratase 1 OS=Escherichia coli (strain K12) OX=83333 GN=rfbB PE=3 SV=2	2.53	3	1	1	1	100	6.64	0	1.15778e+06	Not Found	High
P0AFV8	Phage shock protein D OS=Escherichia coli (strain K12) OX=83333 GN=pspD PE=2 SV=1	2.528	11	1	1	1	100	6.64	0	3.08386e+06	Not Found	High
P25524	Cytosine deaminase OS=Escherichia coli (strain K12) OX=83333 GN=codA PE=1 SV=3	2.438	4	1	1	1			0	--	Not Found	High
P0AEH1	Regulator of sigma-E protease RseP OS=Escherichia coli (strain K12) OX=83333 GN=rseP PE=1 SV=1	2.432	3	1	1	1			0	--	Not Found	High
P75713	(S)-ureidoglycine aminohydrolase OS=Escherichia coli (strain K12) OX=83333 GN=allE PE=1 SV=1	2.413	5	1	1	1	100	6.64	0	1.41006e+06	Not Found	High
P23305	Uncharacterized protein YigA OS=Escherichia coli (strain K12) OX=83333 GN=yigA PE=4 SV=1	2.407	6	2	2	2			0	--	Not Found	High
P0AFF6	Transcription termination/antitermination protein NusA OS=Escherichia coli (strain K12) OX=83333 GN=nusA PE=1 SV=1	2.405	2	1	1	1			0	--	Not Found	High
P62517	Glucans biosynthesis glucosyltransferase H OS=Escherichia coli (strain K12) OX=83333 GN=mdoH PE=1 SV=1	2.395	3	2	2	2			0	--	Not Found	High
P35340	Alkyl hydroperoxide reductase subunit F OS=Escherichia coli (strain K12) OX=83333 GN=ahpF PE=1 SV=2	2.302	2	1	2	1			--	--	High	High
P0ACU5	HTH-type transcriptional repressor FabR OS=Escherichia coli (strain K12) OX=83333 GN=fabR PE=1 SV=2	2.294	5	1	2	1			--	--	High	High
P0CF11	Insertion element IS1 5 protein InsA OS=Escherichia coli (strain K12) OX=83333 GN=insA5 PE=3 SV=1	2.287	12	1	1	1			0	--	Not Found	High
P13669	Mannosyl-D-glycerate transport/metabolism system repressor MngR OS=Escherichia coli (strain K12) OX=83333 GN=mngR PE=1 SV=1	2.28	5	1	1	1	100	6.64	0	1.48281e+06	Not Found	High
P00452	Ribonucleoside-diphosphate reductase 1 subunit alpha OS=Escherichia coli (strain K12) OX=83333 GN=nrdA PE=1 SV=2	2.277	1	1	1	1			0	--	Not Found	High
P23917	Fructokinase OS=Escherichia coli (strain K12) OX=83333 GN=mak PE=1 SV=2	2.256	5	1	1	1			0	--	Not Found	High
P16528	Transcriptional repressor IclR OS=Escherichia coli (strain K12) OX=83333 GN=iclR PE=1 SV=1	2.249	5	1	1	1			0	--	Not Found	High
P75989	HTH-type transcriptional repressor BluR OS=Escherichia coli (strain K12) OX=83333 GN=bluR PE=1 SV=1	2.24	4	1	1	1			0	--	Not Found	High
P0AEX9	Maltose/maltodextrin-binding periplasmic protein OS=Escherichia coli (strain K12) OX=83333 GN=malE PE=1 SV=1	2.224	3	1	2	1			--	--	High	High
P0ACC7	Bifunctional protein GlmU OS=Escherichia coli (strain K12) OX=83333 GN=glmU PE=1 SV=1	2.209	2	1	1	1	100	6.64	0	801684	Not Found	High
P0AAJ1	Probable anaerobic dimethyl sulfoxide reductase chain YnfG OS=Escherichia coli (strain K12) OX=83333 GN=ynfG PE=3 SV=2	2.207	5	1	1	1	100	6.64	0	2.2848e+06	Not Found	High
P67660	Probable HTH-type transcriptional regulator YhaJ OS=Escherichia coli (strain K12) OX=83333 GN=yhaJ PE=3 SV=1	2.186	4	1	1	1			0	--	Not Found	High
P0ADG4	Nus factor SuhB OS=Escherichia coli (strain K12) OX=83333 GN=suhB PE=1 SV=1	2.186	10	2	2	2			0	--	Not Found	High
P0AC13	Dihydropteroate synthase OS=Escherichia coli (strain K12) OX=83333 GN=folP PE=1 SV=1	2.185	4	1	1	1			0	--	Not Found	High
B1XBC5	Argininosuccinate lyase OS=Escherichia coli (strain K12 / DH10B) OX=316385 GN=argH PE=3 SV=1	2.155	2	1	1	1	100	6.64	0	1.58271e+06	Not Found	High
P0A9Y6	Cold shock-like protein CspC OS=Escherichia coli (strain K12) OX=83333 GN=cspC PE=1 SV=2	2.142	17	1	1	1			0	--	Not Found	High
P0AEX5	Probable phosphoribulokinase OS=Escherichia coli (strain K12) OX=83333 GN=prkB PE=3 SV=1	2.11	3	1	1	1	3.356	1.75	354980	1.1913e+06	Peak Found	High
P0AE08	Alkyl hydroperoxide reductase C OS=Escherichia coli (strain K12) OX=83333 GN=ahpC PE=1 SV=2	2.103	9	1	1	1	1.026	0.04	1.0237e+06	1.05022e+06	High	Peak Found
B1XB59	Protein FdhE OS=Escherichia coli (strain K12 / DH10B) OX=316385 GN=fdhE PE=3 SV=1	2.087	5	1	1	1	100	6.64	0	368394	Not Found	High
P37692	ADP-heptose--LPS heptosyltransferase 2 OS=Escherichia coli (strain K12) OX=83333 GN=rfaF PE=1 SV=1	2.086	3	1	1	1	100	6.64	0	1373220	Not Found	High
Q47141	Hca operon transcriptional activator HcaR OS=Escherichia coli (strain K12) OX=83333 GN=hcaR PE=1 SV=2	2.072	4	1	1	1			0	--	Not Found	High
P0AB58	Lipopolysaccharide assembly protein B OS=Escherichia coli (strain K12) OX=83333 GN=lapB PE=1 SV=1	2.048	2	1	1	1			0	--	Not Found	High
P0AAF6	Arginine transport ATP-binding protein ArtP OS=Escherichia coli (strain K12) OX=83333 GN=artP PE=1 SV=1	2.04	6	1	1	1			0	--	Not Found	High
C4ZT97	Sigma factor-binding protein Crl OS=Escherichia coli (strain K12 / MC4100 / BW2952) OX=595496 GN=crl PE=3 SV=1	2.039	7	1	1	1	100	6.64	0	5855406	Not Found	High
P0AAG8	Galactose/methyl galactoside import ATP-binding protein MglA OS=Escherichia coli (strain K12) OX=83333 GN=mglA PE=1 SV=1	2.002	2	1	1	1			0	--	Not Found	High
B1XFV0	Pyridoxine/pyridoxamine 5'-phosphate oxidase OS=Escherichia coli (strain K12 / DH10B) OX=316385 GN=pdxH PE=3 SV=1	1.974	6	1	2	1	100	6.64	0	1.24852e+06	Not Found	High
P0ABA0	ATP synthase subunit b OS=Escherichia coli (strain K12) OX=83333 GN=atpF PE=1 SV=1	1.973	8	1	1	1			--	0	High	Not Found
B1X852	Integration host factor subunit beta OS=Escherichia coli (strain K12 / DH10B) OX=316385 GN=ihfB PE=3 SV=1	1.969	12	1	2	1	100	6.64	--	846959	High	High
P77475	Fructose-1-phosphate phosphatase YqaB OS=Escherichia coli (strain K12) OX=83333 GN=yqaB PE=1 SV=1	1.966	11	1	1	1			0	--	Not Found	High
Q46829	6-phospho-beta-glucosidase BglA OS=Escherichia coli (strain K12) OX=83333 GN=bglA PE=1 SV=2	1.96	2	1	1	1			0	--	Not Found	High
C4ZX82	GMP synthase [glutamine-hydrolyzing] OS=Escherichia coli (strain K12 / MC4100 / BW2952) OX=595496 GN=guaA PE=3 SV=1	1.957	3	1	1	1			0	--	Not Found	High
P07464	Galactoside O-acetyltransferase OS=Escherichia coli (strain K12) OX=83333 GN=lacA PE=1 SV=1	1.935	13	2	2	2			0	--	Not Found	High
P0AA25	Thioredoxin 1 OS=Escherichia coli (strain K12) OX=83333 GN=trxA PE=1 SV=2	1.921	8	1	2	1	3.374	1.75	1.21958e+06	4.11464e+06	High	High
P0A9T4	Protein tas OS=Escherichia coli (strain K12) OX=83333 GN=tas PE=1 SV=1	1.912	2	1	1	1	100	6.64	0	549132	Not Found	High
P00634	Alkaline phosphatase OS=Escherichia coli (strain K12) OX=83333 GN=phoA PE=1 SV=1	1.908	3	1	1	1			0	--	Not Found	High
P30850	Exoribonuclease 2 OS=Escherichia coli (strain K12) OX=83333 GN=rnb PE=1 SV=3	1.905	2	1	1	1			0	--	Not Found	High
P76464	Putative alpha-2-macroglobulin homolog OS=Escherichia coli (strain K12) OX=83333 GN=yfaS PE=5 SV=3	1.898	1	1	1	1			0	--	Not Found	High
C4ZXA3	Iron-binding protein IscA OS=Escherichia coli (strain K12 / MC4100 / BW2952) OX=595496 GN=iscA PE=3 SV=1	1.896	7	1	2	1	1.315	0.39	1.15369e+06	1.51678e+06	High	High
P21499	Ribonuclease R OS=Escherichia coli (strain K12) OX=83333 GN=rnr PE=1 SV=2	1.884	1	1	1	1	100	6.64	0	996336	Not Found	High
P0ABD8	Biotin carboxyl carrier protein of acetyl-CoA carboxylase OS=Escherichia coli (strain K12) OX=83333 GN=accB PE=1 SV=1	1.874	6	1	1	1	0.01	-6.64	3.8025e+06	0	High	Not Found
C4ZX86	GTPase Der OS=Escherichia coli (strain K12 / MC4100 / BW2952) OX=595496 GN=der PE=3 SV=1	1.866	2	1	1	1			0	--	Not Found	High
P05804	Beta-glucuronidase OS=Escherichia coli (strain K12) OX=83333 GN=uidA PE=1 SV=2	1.849	1	1	1	1	100	6.64	0	2.40896e+06	Not Found	High
Q46798	Uncharacterized lipoprotein YgeR OS=Escherichia coli (strain K12) OX=83333 GN=ygeR PE=3 SV=2	1.845	5	1	1	1			0	--	Not Found	High
P30745	GTP 3',8-cyclase OS=Escherichia coli (strain K12) OX=83333 GN=moaA PE=1 SV=1	1.843	3	1	1	1			0	--	Not Found	High
P0ACL2	Exu regulon transcriptional regulator OS=Escherichia coli (strain K12) OX=83333 GN=exuR PE=4 SV=1	1.837	6	1	1	1			0	--	Not Found	High
P0AD21	Uncharacterized protein YejG OS=Escherichia coli (strain K12) OX=83333 GN=yejG PE=1 SV=1	1.832	8	1	1	1	100	6.64	0	1.81775e+06	Not Found	High
P0CB39	Phosphoethanolamine transferase EptC OS=Escherichia coli (strain K12) OX=83333 GN=eptC PE=1 SV=1	1.824	2	1	1	1	2.293	1.2	785828	1.8017e+06	Peak Found	High
B1X953	ADP-L-glycero-D-manno-heptose-6-epimerase OS=Escherichia coli (strain K12 / DH10B) OX=316385 GN=hldD PE=3 SV=1	1.811	5	2	2	2			0	--	Not Found	High
C4ZRS3	Acyl-[acyl-carrier-protein]--UDP-N-acetylglucosamine O-acyltransferase OS=Escherichia coli (strain K12 / MC4100 / BW2952) OX=595496 GN=lpxA PE=3 SV=1	1.802	3	1	1	1			0	--	Not Found	High
C4ZR49	RNA-binding protein Hfq OS=Escherichia coli (strain K12 / MC4100 / BW2952) OX=595496 GN=hfq PE=3 SV=1	1.798	14	1	1	1	100	6.64	0	1.71964e+06	Not Found	High
P26647	1-acyl-sn-glycerol-3-phosphate acyltransferase OS=Escherichia coli (strain K12) OX=83333 GN=plsC PE=1 SV=1	1.773	3	1	1	1	100	6.64	0	1.829e+06	Not Found	High
P30014	Ribonuclease T OS=Escherichia coli (strain K12) OX=83333 GN=rnt PE=1 SV=1	1.769	6	1	2	1	1.075	0.1	687203	739051	High	High
P31433	AsmA family protein YicH OS=Escherichia coli (strain K12) OX=83333 GN=yicH PE=3 SV=2	1.759	2	1	1	1	100	6.64	0	603819	Not Found	High
C4ZT66	Purine nucleoside phosphorylase DeoD-type OS=Escherichia coli (strain K12 / MC4100 / BW2952) OX=595496 GN=deoD PE=3 SV=1	1.739	5	1	1	1	1.821	0.86	817734	1.48881e+06	High	Peak Found
P0A962	L-asparaginase 1 OS=Escherichia coli (strain K12) OX=83333 GN=ansA PE=1 SV=1	1.728	4	1	1	1			0	--	Not Found	High
P0AB91	Phospho-2-dehydro-3-deoxyheptonate aldolase, Phe-sensitive OS=Escherichia coli (strain K12) OX=83333 GN=aroG PE=1 SV=1	1.725	2	1	1	1	100	6.64	0	630198	Not Found	High
B1X8V5	Curved DNA-binding protein OS=Escherichia coli (strain K12 / DH10B) OX=316385 GN=cbpA PE=3 SV=1	1.686	5	1	1	1			0	--	Not Found	High
C4ZRV8	Phosphoheptose isomerase OS=Escherichia coli (strain K12 / MC4100 / BW2952) OX=595496 GN=gmhA PE=3 SV=1	1.676	5	1	1	1	1.301	0.38	2.02485e+06	2.63389e+06	Peak Found	High
C5A0L1	S-adenosylmethionine synthase OS=Escherichia coli (strain K12 / MC4100 / BW2952) OX=595496 GN=metK PE=3 SV=1	1.646	2	1	1	1			0	--	Not Found	High
P0A9A9	Ferric uptake regulation protein OS=Escherichia coli (strain K12) OX=83333 GN=fur PE=1 SV=1	1.645	8	1	1	1	0.01	-6.64	2.00276e+06	0	High	Not Found
P0AGA2	Protein translocase subunit SecY OS=Escherichia coli (strain K12) OX=83333 GN=secY PE=1 SV=1	1.644	2	1	1	1	100	6.64	0	10728394	Not Found	High
A0A8A4RYR7	Peptidase S49 domain-containing protein OS=Escherichia coli str. K-12 substr. MG1655 OX=511145 GN=ICJKHHIM_00152 PE=3 SV=1	1.633	3	1	1	1	0.231	-2.12	1.7032e+08	39264624	Peak Found	High
P23721	Phosphoserine aminotransferase OS=Escherichia coli (strain K12) OX=83333 GN=serC PE=1 SV=4	1.632	4	1	1	1	100	6.64	0	630518	Not Found	High
P33643	Ribosomal large subunit pseudouridine synthase D OS=Escherichia coli (strain K12) OX=83333 GN=rluD PE=1 SV=4	1.631	2	1	1	1			0	--	Not Found	High
P0A8F4	Uridine kinase OS=Escherichia coli (strain K12) OX=83333 GN=udk PE=3 SV=1	1.61	4	1	1	1	100	6.64	0	2254012	Not Found	High
P0ADE4	Translocation and assembly module subunit TamA OS=Escherichia coli (strain K12) OX=83333 GN=tamA PE=1 SV=1	1.602	1	1	2	1	0.426	-1.23	7.47151e+06	3.18182e+06	High	Peak Found
B1X7P1	GTP cyclohydrolase 1 OS=Escherichia coli (strain K12 / DH10B) OX=316385 GN=folE PE=3 SV=1	1.589	3	1	1	1	2.071	1.05	1.43441e+06	2.97098e+06	Peak Found	High
P0A9N4	Pyruvate formate-lyase 1-activating enzyme OS=Escherichia coli (strain K12) OX=83333 GN=pflA PE=1 SV=2	1.586	7	1	1	1			0	--	Not Found	High
P25888	ATP-dependent RNA helicase RhlE OS=Escherichia coli (strain K12) OX=83333 GN=rhlE PE=1 SV=3	1.583	2	1	1	1			--	0	High	Not Found
C5A0T5	Phosphomethylpyrimidine synthase OS=Escherichia coli (strain K12 / MC4100 / BW2952) OX=595496 GN=thiC PE=3 SV=1	1.548	2	1	1	1			0	--	Not Found	High
C4ZT99	Glutamate 5-kinase OS=Escherichia coli (strain K12 / MC4100 / BW2952) OX=595496 GN=proB PE=3 SV=1	1.529	5	1	1	1			0	--	Not Found	High
P37147	UPF0716 protein FxsA OS=Escherichia coli (strain K12) OX=83333 GN=fxsA PE=1 SV=2	1.514	5	1	1	1	0.01	-6.64	1.434e+06	0	High	Not Found
P31441	Adenine deaminase OS=Escherichia coli (strain K12) OX=83333 GN=ade PE=1 SV=2	1.511	1	1	1	1	0.01	-6.64	655191	0	High	Not Found
P77730	Uncharacterized HTH-type transcriptional regulator YdcR OS=Escherichia coli (strain K12) OX=83333 GN=ydcR PE=3 SV=1	1.506	2	1	1	1	1.931	0.95	615497	1.18861e+06	Peak Found	High
P00561	Bifunctional aspartokinase/homoserine dehydrogenase 1 OS=Escherichia coli (strain K12) OX=83333 GN=thrA PE=1 SV=2	1.485	1	1	1	1			0	--	Not Found	High
P36928	Uncharacterized chaperone protein YegD OS=Escherichia coli (strain K12) OX=83333 GN=yegD PE=3 SV=2	1.471	2	1	1	1			0	--	Not Found	High
B1X9G8	tRNA uridine(34) hydroxylase OS=Escherichia coli (strain K12 / DH10B) OX=316385 GN=trhO PE=3 SV=1	1.469	2	1	1	1			0	--	Not Found	High
P0AE12	AMP nucleosidase OS=Escherichia coli (strain K12) OX=83333 GN=amn PE=1 SV=1	1.455	5	1	1	1			0	--	Not Found	High
P0ABF1	Poly(A) polymerase I OS=Escherichia coli (strain K12) OX=83333 GN=pcnB PE=1 SV=2	1.454	3	1	1	1			--	0	High	Not Found
P0AFN2	Phage shock protein C OS=Escherichia coli (strain K12) OX=83333 GN=pspC PE=1 SV=1	1.449	8	1	1	1	0.01	-6.64	1.418e+07	0	High	Not Found
P0A9X1	Zinc import ATP-binding protein ZnuC OS=Escherichia coli (strain K12) OX=83333 GN=znuC PE=1 SV=1	1.446	6	1	1	1			0	--	Not Found	High
P39343	HTH-type transcriptional regulator IdnR OS=Escherichia coli (strain K12) OX=83333 GN=idnR PE=4 SV=1	1.422	4	1	1	1			0	--	Not Found	High
P0ABJ9	Cytochrome bd-I ubiquinol oxidase subunit 1 OS=Escherichia coli (strain K12) OX=83333 GN=cydA PE=1 SV=1	1.405	2	1	1	1			--	0	High	Not Found
P68699	ATP synthase subunit c OS=Escherichia coli (strain K12) OX=83333 GN=atpE PE=1 SV=1	1.405	11	1	1	1			0	--	Not Found	High
B1XDU3	Probable L-ascorbate-6-phosphate lactonase UlaG OS=Escherichia coli (strain K12 / DH10B) OX=316385 GN=ulaG PE=3 SV=1	1.378	4	1	1	1			0	--	Not Found	High
C4ZSR2	Argininosuccinate synthase OS=Escherichia coli (strain K12 / MC4100 / BW2952) OX=595496 GN=argG PE=3 SV=1	1.372	2	1	1	1			0	--	Not Found	High
C4ZVL3	Erythronate-4-phosphate dehydrogenase OS=Escherichia coli (strain K12 / MC4100 / BW2952) OX=595496 GN=pdxB PE=3 SV=1	1.346	3	1	1	1			--	0	High	Not Found
P76034	Uncharacterized HTH-type transcriptional regulator YciT OS=Escherichia coli (strain K12) OX=83333 GN=yciT PE=4 SV=1	1.343	6	1	1	1			0	--	Not Found	High
P33030	Zinc chaperone YeiR OS=Escherichia coli (strain K12) OX=83333 GN=yeiR PE=1 SV=2	1.341	4	1	1	1	100	6.64	0	1.35547e+06	Not Found	High
P0ACK5	Deoxyribose operon repressor OS=Escherichia coli (strain K12) OX=83333 GN=deoR PE=1 SV=1	1.321	6	1	1	1			0	--	Not Found	High
P37146	Ribonucleoside-diphosphate reductase 2 subunit beta OS=Escherichia coli (strain K12) OX=83333 GN=nrdF PE=1 SV=2	1.319	3	1	2	1	0.568	-0.82	4.35423e+06	2472802	Peak Found	High
P0ADU2	Probable quinol monooxygenase YgiN OS=Escherichia coli (strain K12) OX=83333 GN=ygiN PE=1 SV=1	1.307	9	1	1	1			--	0	High	Not Found
C4ZU83	Anaerobic glycerol-3-phosphate dehydrogenase subunit B OS=Escherichia coli (strain K12 / MC4100 / BW2952) OX=595496 GN=glpB PE=3 SV=1	1.296	2	1	1	1			0	--	Not Found	High
P0AC62	Glutaredoxin 3 OS=Escherichia coli (strain K12) OX=83333 GN=grxC PE=1 SV=2	1.265	18	1	1	1	0.01	-6.64	2.68991e+06	0	High	Not Found
P0AB38	Penicillin-binding protein activator LpoB OS=Escherichia coli (strain K12) OX=83333 GN=lpoB PE=1 SV=1	1.248	7	1	1	1			--	0	High	Not Found
P24174	Mannose-1-phosphate guanylyltransferase OS=Escherichia coli (strain K12) OX=83333 GN=manC PE=3 SV=3	1.238	2	1	1	1			0	--	Not Found	High
P0ACM5	Uncharacterized HTH-type transcriptional regulator YegW OS=Escherichia coli (strain K12) OX=83333 GN=yegW PE=4 SV=1	1.224	10	1	1	1			--	0	High	Not Found
P0AFM9	Phage shock protein B OS=Escherichia coli (strain K12) OX=83333 GN=pspB PE=1 SV=1	1.215	14	1	1	1			--	0	High	Not Found
P05042	Fumarate hydratase class II OS=Escherichia coli (strain K12) OX=83333 GN=fumC PE=1 SV=1	1.211	2	1	2	1	0.467	-1.1	3.09077e+06	1.44219e+06	High	High
P16926	Cell shape-determining protein MreC OS=Escherichia coli (strain K12) OX=83333 GN=mreC PE=1 SV=1	1.207	2	1	1	1			0	--	Not Found	High
P76364	Cytoskeleton bundling-enhancing antitoxin CbeA OS=Escherichia coli (strain K12) OX=83333 GN=cbeA PE=1 SV=1	1.194	11	1	1	1	100	6.64	0	1.68666e+06	Not Found	High
P0A7Q6	Large ribosomal subunit protein bL36A OS=Escherichia coli (strain K12) OX=83333 GN=rpmJ PE=1 SV=1	1.186	21	1	2	1	1.985	0.99	1.76744e+07	35087684	High	High
P0AB89	Adenylosuccinate lyase OS=Escherichia coli (strain K12) OX=83333 GN=purB PE=1 SV=1	1.169	2	1	1	1			0	--	Not Found	High
P0AG76	Nuclease SbcCD subunit D OS=Escherichia coli (strain K12) OX=83333 GN=sbcD PE=1 SV=1	1.154	3	1	1	1	0.632	-0.66	1.26801e+07	8.00806e+06	Peak Found	High
C4ZSS8	UDP-N-acetylglucosamine 1-carboxyvinyltransferase OS=Escherichia coli (strain K12 / MC4100 / BW2952) OX=595496 GN=murA PE=3 SV=1	1.15	2	1	1	1			0	--	Not Found	High
P77529	L-cystine transporter TcyP OS=Escherichia coli (strain K12) OX=83333 GN=tcyP PE=1 SV=1	1.149	3	1	1	1			0	--	Not Found	High
P0DPP4	Protein YqfH OS=Escherichia coli (strain K12) OX=83333 GN=yqfH PE=1 SV=1	1.124	78	1	1	1			0	--	Not Found	High
P10443	DNA polymerase III subunit alpha OS=Escherichia coli (strain K12) OX=83333 GN=dnaE PE=1 SV=1	1.112	1	1	1	1			0	--	Not Found	High
B1XHD1	Crossover junction endodeoxyribonuclease RuvC OS=Escherichia coli (strain K12 / DH10B) OX=316385 GN=ruvC PE=3 SV=1	1.103	5	1	2	1			0	--	Not Found	High
P0A7Y0	Ribonuclease 3 OS=Escherichia coli (strain K12) OX=83333 GN=rnc PE=1 SV=1	1.09	4	1	1	1			0	--	Not Found	High
P0ABR7	Carnitine monooxygenase oxygenase subunit OS=Escherichia coli (strain K12) OX=83333 GN=yeaW PE=1 SV=1	1.086	3	1	1	1	100	6.64	0	1.16234e+06	Not Found	High
P0AAG3	Glutamate/aspartate import ATP-binding protein GltL OS=Escherichia coli (strain K12) OX=83333 GN=gltL PE=3 SV=1	1.069	9	1	1	1			0	--	Not Found	High
B1XBK4	UPF0259 membrane protein YciC OS=Escherichia coli (strain K12 / DH10B) OX=316385 GN=yciC PE=3 SV=1	1.068	2	1	1	1	0.564	-0.83	2.9779e+09	1680258304	High	Peak Found
P0A734	Cell division topological specificity factor OS=Escherichia coli (strain K12) OX=83333 GN=minE PE=1 SV=1	1.037	9	1	1	1	100	6.64	0	2293739	Not Found	High
P37647	2-dehydro-3-deoxygluconokinase OS=Escherichia coli (strain K12) OX=83333 GN=kdgK PE=1 SV=1	1.034	4	1	1	1			0	--	Not Found	High
C4ZXA6	HTH-type transcriptional regulator IscR OS=Escherichia coli (strain K12 / MC4100 / BW2952) OX=595496 GN=iscR PE=3 SV=1	1.016	14	1	1	1	100	6.64	0	1.14466e+06	Not Found	High
P00934	Threonine synthase OS=Escherichia coli (strain K12) OX=83333 GN=thrC PE=1 SV=1	1.016	3	1	1	1			0	--	Not Found	High
B1XF11	tRNA sulfurtransferase OS=Escherichia coli (strain K12 / DH10B) OX=316385 GN=thiI PE=3 SV=1	1.007	3	1	1	1			0	--	Not Found	High
P77489	Aldehyde oxidoreductase molybdenum-binding subunit PaoC OS=Escherichia coli (strain K12) OX=83333 GN=paoC PE=1 SV=1	0.999	2	1	1	1	1.904	0.93	1.22238e+06	2.3278e+06	High	Peak Found
P14565	Multifunctional conjugation protein TraI OS=Escherichia coli (strain K12) OX=83333 GN=traI PE=1 SV=2	0.995	1	1	1	1	2.818	1.49	1.91803e+06	5405363	Peak Found	High
P36771	Probable HTH-type transcriptional regulator LrhA OS=Escherichia coli (strain K12) OX=83333 GN=lrhA PE=1 SV=2	0.986	4	1	1	1			0	--	Not Found	High
P21170	Biosynthetic arginine decarboxylase OS=Escherichia coli (strain K12) OX=83333 GN=speA PE=1 SV=2	0.978	2	1	1	1			0	--	Not Found	High
P0ADQ2	Probable acyltransferase FabY OS=Escherichia coli (strain K12) OX=83333 GN=fabY PE=2 SV=1	0.978	3	1	1	1			0	--	Not Found	High
P0AFA2	Nitrate/nitrite sensor protein NarX OS=Escherichia coli (strain K12) OX=83333 GN=narX PE=1 SV=1	0.975	2	1	1	1	0.747	-0.42	5.05119e+06	3773467	Peak Found	High

## Sheet: SmearPlot_WTvsDA
	Top 10 most abundant enriched genes identified			Enriched Proteins		Not Enriched
	GN	Protein	Uniprot Accession	Sum PEP Score	Log2(WT/DA)	Sum PEP Score	Log2(WT/DA)
	rpoB	DNA-directed RNA polymerase subunit beta	B1XBY9	193.004	3.93
	selO	Protein adenylyltransferase SelO	C4ZYG8	154.174	3.96
	pflB	Formate acetyltransferase 1	P09373	110.994	4.14
	ftsK	DNA translocase FtsK	P46889	108.157	3.82
	fusA	Elongation factor G	C4ZUJ5	74.454	2.17
	nuoG	NADH-quinone oxidoreductase subunit G	P33602	73.593	3.29
	rplE	Large ribosomal subunit protein uL5	P62399	71.512	4.26
	gltD	Glutamate synthase [NADPH] small chain	P09832	58.386	5.62
	pnp	Polyribonucleotide nucleotidyltransferase	C4ZSQ5	51.365	1
	sdhA	Succinate dehydrogenase flavoprotein subunit	P0AC41	50.28	3.61
			C4ZRR1	49.473	1.86
			P32176	48.459	2.39
			P0ABH7	48.076	4.75
			C4ZZA4	47.916	3.08
			C4ZSH9	46.889	2.57
			P09546	45.871	1.59
			P00393	44.979	6.64
			P0A7W1	44.325	2.46
			C4ZZ12	40.102	1.91
			B1XBE0	39.515	1.81
			P0A9B2	39.357	1.1
			P0A9P4	38.956	6.64
			P0A9G6	37.982	4.97
			P0AG30	37.773	1.54
			P0A9X4	37.755	2.93
			G0ZKW2	37.035	2.41
			P0A7Z4	36.599	2.58
			D0VEX5	35.229	3.18
			B1XB92	33.827	1.27
			P76558	33.68	2.69
			B1XFM4	33.601	1.54
			P0A6Z3	33.571	1.33
			P0AG55	33.174	1.86
			P33232	32.503	5.13
			P36683	32.275	1.38
			P0A6H5	31.884	1.72
			C4ZUG5	31.449	2.65
			P03018	31.275	3.72
			P0A717	30.563	1.12
			P0AG90	30.493	3
			P76373	30.247	2.95
			P76104	29.783	6.64
			P0AFG8	29.329	1.04
			C5A0R1	28.524	6.64
			P02925	28.29	1.54
			B1X9T7	26.995	1.64
			A0A4D6FVL5	26.166	1.67
			B1X6H0	25.387	2
			P0A9K3	24.581	2.59
			P31119	24.466	6.64
			C4ZQ19	24.351	6.64
			B1XAZ0	23.976	1.76
			C4ZTJ5	22.796	2.38
			P0A7R1	20.621	1.11
			P76403	20.237	6.64
			P00550	19.69	2.34
			P0ABK5	19.239	2.49
			P27302	17.935	1.59
			B1XD35	17.673	2.11
			P00957	17.625	1.57
			P77398	17.598	1.54
			P0A9F3	17.515	6.64
			P0AEI1	16.588	2
			B1XD39	16.518	1.37
			P0AA10	16.306	1.63
			C4ZXA5	15.977	1.31
			P0A7G6	15.623	1.47
			C5A0S5	15.559	1.04
			A0A223DQY7	15.548	3.37
			C4ZTN0	15.431	3.57
			B1X6H2	15.251	2.01
			P25519	14.952	6.64
			P0A8M0	14.926	6.64
			B1XDV2	14.73	1.2
			P36879	14.09	6.64
			P60624	14.068	1.22
			P0A7R9	13.999	1.5
			P77783	13.91	1.05
			P39831	13.88	6.64
			C4ZYW4	13.755	4.96
			P77171	13.599	6.64
			P16676	13.184	6.64
			C4ZYM7	12.883	1.88
			B1X8Z8	12.834	1.53
			P0AAJ8	12.774	4.6
			B1X6F9	12.708	1.55
			P00935	12.56	6.64
			B1XGI1	12.526	2.39
			P0A996	12.343	6.64
			B1XDJ0	12.29	2.03
			C4ZU48	12.236	6.64
			P0A9A6	12.214	6.64
			P31979	12.175	1.94
			P0ACD4	12.006	6.64
			P0A953	11.797	1.47
			P0DTT0	11.773	1.4
			C5A1D4	11.749	1.78
			P17846	11.615	2.34
			P0A9M8	11.605	1.91
			P37902	11.513	6.64
			B1X6G4	11.473	1
			P0A9R7	11.347	6.64
			P0ACJ0	10.945	6.64
			P0ACE0	10.929	6.64
			P09152	10.81	6.64
			C4ZVM2	10.715	6.64
			P75990	10.714	6.64
			P0A799	10.668	0.98
			P0AES6	10.297	6.64
			P0AGE9	10.256	1.08
			P13009	10.139	6.64
			P25553	10.067	1.8
			P0A6A0	9.802	4.29
			P00968	9.735	6.64
			P0A9S3	9.71	1.97
			B1XE52	9.668	6.64
			P03004	9.639	1.45
			B1XBY8	9.595	1.47
			P00490	9.26	3.74
			P75937	9.215	6.64
			P07118	9.115	1.72
			P69741	8.72	6.64
			P29012	8.711	6.64
			B1X8W9	8.707	6.64
			P75829	8.619	6.64
			P00370	8.507	6.64
			P04983	8.492	1.71
			C4ZV70	8.461	6.64
			P0AAJ5	8.452	6.64
			P77690	8.2	3.69
			P00350	8.104	1.22
			B1XHG1	7.929	1.95
			P22259	7.883	2.35
			P69828	7.825	6.64
			P0ADV5	7.803	6.64
			D0VE88	7.751	6.64
			B1XC67	7.741	1.07
			P0ACP1	7.647	2.02
			P0A7W7	7.564	2.46
			P08839	7.541	6.64
			P0A862	7.525	1.12
			P77569	7.467	6.64
			P36979	7.259	6.64
			P0ACS5	7.205	6.64
			P0ABU0	7.152	6.64
			P50456	7.138	6.64
			P23836	6.872	6.64
			P30845	6.848	6.64
			B1XCM0	6.695	6.64
			P02930	6.646	1.42
			B1X6F4	6.609	1.44
			C4ZVN2	6.575	6.64
			D0VEY9	6.555	6.64
			P64574	6.521	6.64
			B1X8W5	6.37	1.03
			C4ZYJ2	6.361	6.64
			P0AE08	6.219	1.62
			P0AAH0	6.118	6.64
			P0ABH9	6.031	6.64
			P0AGD3	5.996	1.14
			P07395	5.896	6.64
			P77434	5.784	6.64
			P0AGG8	5.764	6.64
			C5A0H5	5.708	6.64
			B1X8M8	5.593	6.64
			P0ACL9	5.519	6.64
			P11446	5.499	6.64
			P0A6G7	5.425	6.64
			P77433	5.35	6.64
			B1XD54	5.32	1.93
			P0AD27	5.313	6.64
			P21170	5.306	6.64
			P77150	5.274	6.64
			P0AAB4	5.212	6.64
			P19318	5.162	6.64
			B1X884	5.085	6.64
			P0AB80	5.041	6.64
			P00936	5.018	6.64
			P0AFI2	4.966	6.64
			P37685	4.947	6.64
			P0A8A4	4.923	6.64
			P15288	4.869	6.64
			P45577	4.863	1.3
			P0AG24	4.85	6.64
			C4ZX86	4.849	6.64
			Q46861	4.815	6.64
			P30958	4.715	6.64
			C4ZYH6	4.698	6.64
			A0A0J9X1X4	4.693	0.97
			P63883	4.639	6.64
			C4ZXP1	4.567	6.64
			P0AES4	4.521	6.64
			P76658	4.384	6.64
			P28904	4.347	6.64
			P11290	4.311	6.64
			P0A8J4	4.254	6.64
			P09394	4.252	6.64
			P0A763	4.143	6.64
			P45799	4.124	6.64
			P26647	4.028	6.64
			D0VEZ1	4.026	6.64
			C4ZPV2	4.02	1.6
			P0AGE0	3.987	1.42
			P0A887	3.978	6.64
			P0AC75	3.873	6.64
			P0AAE0	3.835	6.64
			P0CB39	3.828	6.64
			P00452	3.813	6.64
			B1XBA8	3.789	6.64
			P0AG93	3.752	6.64
			P22106	3.676	6.64
			P00893	3.663	6.64
			P0AFP4	3.592	6.64
			B1X883	3.556	1.76
			P07014	3.538	6.64
			P0AE01	3.489	1.74
			P0AEH1	3.472	6.64
			P0ACB4	3.461	6.64
			P0A9W3	3.417	6.64
			P75796	3.366	6.64
			P75822	3.332	6.64
			P0A9Q1	3.302	6.64
			P0C058	3.295	6.64
			P00579	3.279	6.64
			B1X786	3.278	1.18
			P0AGA2	3.214	6.64
			P0AAF6	3.201	6.64
			C4ZT97	3.196	6.64
			P33643	3.183	6.64
			C4ZXA3	3.167	1.24
			C4ZRS3	3.091	6.64
			P0A6A3	3.078	6.64
			C5A0A3	3.061	0.99
			C4ZSR5	3.005	6.64
			P0A9X9	3.005	1.43
			P00959	2.957	6.64
			P14175	2.944	6.64
			P61517	2.932	6.64
			C4ZQE4	2.87	6.64
			P0AFZ3	2.868	6.64
			P75821	2.813	6.64
			P43329	2.786	6.64
			P23845	2.768	6.64
			P75957	2.759	6.64
			P0AEK2	2.756	1.04
			B1XF04	2.754	6.64
			C4ZWB5	2.746	6.64
			P0ACL0	2.737	6.64
			D0VEX2	2.722	1.63
			B1XDS1	2.703	6.64
			C4ZRT7	2.682	6.64
			P00954	2.677	6.64
			P0A6W9	2.655	6.64
			B1XAT9	2.644	6.64
			P36548	2.64	6.64
			C4ZRV8	2.64	6.64
			P0ACK5	2.612	6.64
			C4ZT66	2.59	1.43
			P0AE52	2.58	6.64
			P0A9W9	2.535	6.64
			C4ZQ48	2.488	6.64
			P45523	2.474	6.64
			C5A132	2.474	6.64
			P76440	2.468	6.64
			B1X9W9	2.463	6.64
			P05707	2.418	6.64
			P25524	2.418	6.64
			P0ACV4	2.4	6.64
			P0A8W5	2.386	6.64
			P39829	2.347	6.64
			P21179	2.336	6.64
			P0AB77	2.332	1.04
			P68187	2.327	1.96
			C4ZRP7	2.303	6.64
			C4ZXE9	2.26	6.64
			P0ABZ6	2.244	6.64
			C4ZWF6	2.226	6.64
			B1XGX9	2.214	6.64
			P30748	2.208	1.03
			P0ABU2	2.167	6.64
			P08142	2.167	6.64
			B1X8V5	2.127	6.64
			P0ACB0	2.126	6.64
			P37188	2.085	6.64
			P37759	2.082	6.64
			P68767	2.063	6.64
			P0AAZ4	2.037	6.64
			P0AAH4	1.999	6.64
			C4ZSS8	1.936	6.64
			P0ABC9	1.916	6.64
			B1XA83	1.911	6.64
			B1X942	1.907	6.64
			P21599	1.888	6.64
			P69783	1.873	6.64
			P60752	1.863	6.64
			P0A9T0	1.859	6.64
			C4ZWC9	1.828	6.64
			P0AFF6	1.779	6.64
			C4ZXA6	1.772	6.64
			P0AFK6	1.772	6.64
			P0ACF4	1.765	6.64
			P0AFG0	1.752	6.64
			P37146	1.743	6.64
			P0A9J8	1.727	6.64
			P0ACP7	1.72	6.64
			C4ZX82	1.718	6.64
			P0ABV6	1.694	6.64
			P21165	1.676	6.64
			P0ACL7	1.652	6.64
			C4ZX98	1.607	6.64
			B1XBC5	1.556	6.64
			P0AG63	1.552	1.29
			P76445	1.548	6.64
			P0A7B1	1.509	6.64
			P32099	1.508	6.64
			P37440	1.475	6.64
			P77748	1.474	6.64
			B1XEH8	1.465	6.64
			P0AD65	1.456	6.64
			A0A4D6FVT4	1.447	6.64
			P42604	1.444	6.64
			C4ZXJ1	1.433	6.64
			P46859	1.432	6.64
			P23843	1.431	6.64
			B1XAY9	1.416	6.64
			P25889	1.413	6.64
			B1X7P1	1.4	6.64
			P0AA25	1.4	1.2
			P0AA16	1.393	2.17
			P0AB91	1.392	6.64
			P0A8F4	1.362	6.64
			P67660	1.356	6.64
			P75989	1.351	6.64
			P04825	1.35	6.64
			P25665	1.344	6.64
			P77529	1.332	6.64
			P0A9Y6	1.305	1.37
			B1XC73	1.295	6.64
			P0A6N8	1.29	6.64
			P0AF93	1.286	6.64
			P0A6W0	1.285	6.64
			P0A9T4	1.268	6.64
			P0AFQ7	1.267	6.64
			P16456	1.254	6.64
			P27248	1.243	6.64
			P28903	1.209	6.64
			P0AC53	1.208	6.64
			C4ZT19	1.177	6.64
			B1XB59	1.174	6.64
			A0A0S2ZZ78	1.157	6.64
			C4ZR49	1.147	6.64
			P00864	1.14	6.64
			P0ABJ9	1.136	1.49
			B1XAP9	1.12	6.64
			P46853	1.119	6.64
			B1XFC3	1.107	6.64
			P69913	1.104	6.64
			P0AGJ5	1.083	6.64
			P77503	1.053	6.64
			P0AB58	1.044	6.64
			P0A8N5	1.03	6.64
			P0AB06	1.026	6.64
			P0ABH0	0.997	1.2
			P61320	0.992	1.9
			P0A6V1	0.989	6.64
			P0AD61	0.965	6.64
			P09831	0.942	6.64
			P04968	0.932	6.64
			P0A6Y8			145.005	0.91
			P0AFG3			137.437	0.1
			P25516			128.279	-0.21
			P0A9C5			125.855	-2.48
			C5A1D5			85.125	0.79
			P0CE47			82.678	0.82
			B1XBZ0			65.606	0.84
			P0A9D2			64.004	0.46
			P0ACE7			57.4	-0.19
			P0AG67			57.102	0.28
			B1X6G8			54.773	-0.4
			P0A7V3			54.276	0.56
			C4ZUH5			48.554	0.55
			P00562			45.363	-0.47
			P0ABB4			43.566	0.39
			P0AAI3			42.63	-0.27
			P0A9P6			41.26	0.69
			P61175			40.154	0.84
			C4ZUB1			39.342	0.05
			P02931			35.58	0.56
			P0A7L0			35.095	-0.12
			P0ABC3			33.867	-0.03
			B1X6E8			33.094	0.34
			P21513			31.507	0.27
			P63284			30.717	0.46
			P0A9P0			30.54	0.53
			P0AFG6			30.317	-0.55
			P06959			28.984	0.24
			B1X6J1			28.504	0.21
			P0ABC7			28.372	-0.51
			P0A910			27.052	0.78
			P0A7S9			26.062	0.84
			P30870			26.045	-0.06
			P06612			22.716	0.71
			P10408			22.684	0.8
			B1XBF6			22.645	0.11
			A0A4D6FXD9			22.505	0.26
			B1X6G5			22.42	-0.78
			P0AC33			22.178	0.32
			C4ZSX4			21.548	0.57
			P0A836			21.339	0.96
			B1XDI9			20.23	0.48
			B1XGY0			20.012	-0.24
			P0A7X3			19.614	0.95
			P0A9Q7			19.426	-1.01
			P0A912			19.272	0.16
			B1XBE8			18.427	-0.64
			B1XBY5			18.332	0.66
			P33235			17.844	0.57
			P0A870			17.207	0.32
			P08660			17.033	0.04
			P0AG44			16.958	-0.12
			B1X8Q8			16.646	-0.06
			P69776			16.265	0.52
			P0A7S3			15.608	0.63
			P0ACB7			15.532	0.2
			P68679			14.738	0.5
			B1X6F3			13.977	0.17
			C4ZUD0			13.846	0.18
			C4ZYI0			13.789	-0.74
			P52647			13.487	0.25
			P0AC38			12.831	0.8
			P0A7K6			12.712	0.67
			P00509			12.478	0.64
			P0A7N9			12.253	0.53
			P0AB71			12.065	0.56
			P08200			11.892	0.44
			P37665			11.548	-6.64
			B1XHG2			11.202	0.71
			P37765			11.062	-0.05
			P00448			10.923	-0.07
			P02919			10.901	-0.42
			P64596			10.502	-6.64
			P0AEU7			10.457	0.82
			C4ZRS2			10.115	0.72
			C4ZYH8			10.068	-0.04
			P28635			9.959	-1.18
			C4ZZ48			9.709	-0.12
			P0A905			9.69	-0.19
			P0AE06			9.608	-0.29
			P0C018			9.476	0.13
			P02358			9.175	0.39
			C4ZS29			8.988	0.24
			P0A917			8.968	0.92
			P77536			8.853	-0.89
			P0ACF8			8.77	0.9
			Q46920			8.434	0.4
			B1XDS8			8.362	0.8
			B1X6G7			8.359	0.65
			P76046			8.355	0.63
			P0AEZ3			8.193	0.06
			P21507			7.152	-0.31
			P29131			7.052	0.45
			P23538			6.943	0.21
			P0A825			6.462	0.19
			P0A6X7			6.429	-6.64
			P0ADB7			6.377	-1.24
			P45766			6.126	0
			P0ACJ8			6.079	-0.97
			P30014			5.931	0.62
			P22256			5.823	0.61
			C4ZXM9			5.421	-0.01
			P0AD68			5.286	0.89
			P68688			5.015	0.28
			B1XGX7			4.442	-0.2
			B1XD26			4.354	0.07
			P0ACY1			3.954	-6.64
			P0ADA5			3.712	-1.89
			B1XAK8			3.694	0.45
			P0A993			3.674	-2
			P0ACF0			3.642	-3.99
			P0AFM6			3.601	-6.64
			C4ZU96			3.596	0.41
			P0A937			3.444	0.05
			P0ADZ0			3.435	0.34
			B1XF08			3.388	-0.85
			B1X927			3.114	0.52
			C4ZYY0			2.93	-1.57
			P17169			2.886	-0.06
			P0A903			2.877	-6.64
			P23847			2.798	0.4
			P0A7B8			2.716	0.63
			P30744			2.459	-6.64
			P77330			2.293	0.13
			P0ABA0			2.015	-6.64
			P37147			1.984	-6.64
			P0ABD8			1.924	-1.33
			P0ABF1			1.922	-6.64
			P0ADE4			1.703	-0.92
			P0A8M6			1.553	-6.64
			P30850			1.543	0.73
			P25888			1.518	-6.64
			P0ADU2			1.511	-6.64
			C4ZVL3			1.42	-6.64
			P0A7Q6			1.418	0.16
			P0AC62			1.408	-6.64
			P0AFN2			1.396	-0.59
			P0ACM5			1.368	-6.64
			P02916			1.327	0.46
			P77730			1.3	0.88
			P0A9A9			1.296	-6.64
			B1X855			1.295	-6.64
			A0A8A4RYR7			1.243	-1.43
			P0AB38			1.184	-6.64
			P77489			1.172	-6.64
			P33025			1.121	-6.64
			P0AFM9			1.12	-6.64
			P31441			1.106	-6.64
			C4ZRS4			1.098	-6.64
			P05042			1.096	-6.64
			P0AC69			1.083	0.75
			P0ADC1			1.051	-0.48
			C4ZXY4			1.048	-6.64
			P76578			0.991	-6.64

## Sheet: Smear Plot VA_DA
	Top 10 most abundant enriched genes identified			Enriched Proteins		Not Enriched
	GN	Protein	Uniprot Accession	Sum PEP Score	Log2(VA/DA)	Sum PEP Score	Log2(VA/DA)
	rpoB	DNA-directed RNA polymerase subunit beta	B1XBY9	397.451	5.94
	pflB	Formate acetyltransferase 1	P09373	278.513	6.64
	ftsK	DNA translocase FtsK	P46889	211.99	5.72
	selO	Protein adenylyltransferase SelO	C4ZYG8	182.866	4.52
	rpoC	DNA-directed RNA polymerase subunit beta'	B1XBZ0	149.481	2.26
	dnaK	Chaperone protein DnaK	P0A6Y8	145.778	1.33
	nuoG	NADH-quinone oxidoreductase subunit G	P33602	129.007	5.16
	fusA	Elongation factor G	C4ZUJ5	109.016	3.24
	aceA	Isocitrate lyase	P0A9G6	96.763	6.64
	sdhA	Succinate dehydrogenase flavoprotein subunit	P0AC41	92.775	5.08
			P77783	92.694	4.29
			C4ZZA4	90.088	6.15
			P09546	87.255	2.56
			P00936	81.136	1.17
			P62399	78.348	5.55
			G0ZKW2	78.115	4.71
			P0ABB4	73.317	1.72
			B1XAZ0	72.507	3.41
			P0AAB4	71.207	3.6
			P17846	70.153	4.67
			P76373	67.784	6.64
			P32176	64.589	3.2
			C4ZQ19	64.261	6.64
			P0A7W1	62.457	3.03
			P0AG90	62.061	4.05
			B1XE52	61.851	6.64
			P0AC33	59.436	2.9
			P0AEI1	58.931	4.17
			P0ABH7	57.563	4.67
			P76558	57.164	3.05
			P0A7Z4	56.129	4.92
			C4ZSH9	56.098	3.49
			P03018	55.195	3.25
			B1XBE0	54.404	3.38
			C4ZU48	53.231	6.64
			P76403	50.96	5.22
			P0AFG8	50.892	1.25
			B1XB92	50.36	2.19
			P33235	49.712	2.02
			P0A9K3	49.447	4.87
			P00393	48.771	6.64
			P31119	48.653	6.64
			B1X9T7	48.084	3.45
			P10408	47.97	1.3
			P13009	46.833	6.64
			P76104	46.636	6.64
			P36683	46.455	1.87
			P0A9X4	45.654	3.69
			P0AGG8	44.893	6.64
			D0VEX5	44.33	3.21
			P33232	44.196	2.96
			C4ZRR1	44.065	2.3
			P0A996	43.247	6.64
			A0A4D6FVL5	42.868	2.26
			C5A0R1	42.357	6.64
			P39829	41.584	6.64
			P0AG30	39.654	1.8
			P0AG55	39.621	3.12
			P0AC38	39.458	1.48
			P09831	38.223	6.64
			C4ZTJ5	38.121	2.76
			P0AAJ8	36.567	6.44
			P0A9P4	35.556	6.64
			P30958	34.902	6.64
			C4ZUG5	34.549	2.7
			P39831	34.245	6.64
			P0ABU0	34.174	6.64
			P0A7G6	33.934	2.85
			P28903	33.584	6.64
			B1XD35	33.517	3.32
			C4ZUD0	33.044	2.45
			P0ACE0	32.865	6.64
			P0A6G7	31.341	4.1
			P77398	30.769	1.6
			P75937	30.545	6.64
			P18775	30.293	6.64
			P15254	29.574	6.64
			B1X6H0	29.289	2.3
			B1X9W9	28.784	6.64
			Q46861	28.53	6.64
			P25519	28.353	6.64
			P0A6H5	28.248	1.21
			B1X8Z8	27.42	1.71
			C4ZVM2	25.972	2.48
			B1X6H2	25.198	2.23
			A0A223DQY7	25.105	5.51
			C4ZZ12	25.056	1.01
			P16676	24.552	6.64
			P0ACD4	23.869	6.64
			C4ZTN0	23.711	4.06
			P12758	23.703	6.64
			P77536	23.267	6.64
			P0A991	23.153	6.64
			P76046	23.012	1.19
			P0AAJ5	22.717	1.4
			P0A7X3	22.576	1.03
			P0AGE9	21.011	1.71
			P0A9W9	20.969	6.64
			P04693	20.818	6.64
			B1XBA8	20.749	2.87
			P09832	20.598	3.39
			P0AA10	20.219	1.71
			P23845	20.06	6.64
			C4ZYW4	20.034	5.5
			P0AES6	19.966	6.64
			B1XDS1	19.564	6.64
			P36879	19.256	6.64
			P69741	19.181	6.64
			D0VE88	19.089	6.64
			C4ZPV2	19.085	1.19
			C5A0H5	18.812	6.64
			B1XBY5	18.783	1.31
			P0A887	18.623	1.7
			P0AFI2	18.271	2.26
			P00935	18.049	6.64
			C4ZVG4	17.758	6.64
			P36979	17.655	3.22
			P0A7R9	17.591	1.89
			P77690	17.324	6.64
			P21645	17.204	6.64
			P69828	17.147	6.64
			P75796	17.146	6.64
			D0VEY9	17.086	6.64
			P0A9S3	16.822	2.03
			P0AD68	16.687	1.85
			P24554	16.655	2.9
			P77433	16.411	6.64
			P08200	16.281	1.35
			P23843	16.214	4.74
			P0A9M8	15.892	1.88
			P0A7W7	15.819	1.55
			P0ACB4	15.466	3.21
			P00579	15.384	1.79
			P00968	15.2	6.64
			P0ACB7	15.085	2.41
			P75990	14.918	6.64
			P0A7N9	14.748	2.34
			P31979	14.683	1.02
			B1XCM0	14.582	6.64
			P76585	14.501	1.78
			P0A6A0	14.274	1.32
			P0A9A6	14.266	6.64
			P09152	14.246	6.64
			C4ZS29	13.889	1.81
			P0A953	13.732	1.94
			P03004	13.699	2.29
			P16456	13.564	2.6
			C4ZYM7	13.459	2.55
			P77150	13.436	6.64
			P24555	13.421	6.64
			P75829	13.381	6.64
			P23908	13.228	6.64
			B1X6F9	13.126	1.17
			P0A9L3	13.038	6.64
			P0ACS5	12.893	6.64
			P77171	12.619	6.64
			C5A1D4	12.554	3.02
			P0ACP1	12.461	6.64
			B1XB01	12.415	6.64
			B1XFJ3	12.231	2.39
			P0A873	12.162	6.64
			C4ZRR9	12.102	6.64
			P37685	12.101	6.64
			P0A8M0	11.972	6.64
			P0A9R7	11.842	6.64
			P77569	11.806	6.64
			B1XGI1	11.736	3.63
			P77374	11.475	6.64
			Q46939	11.433	6.64
			A0A4D6FVT4	11.392	6.64
			B1XD54	11.342	2.35
			P54746	11.17	6.64
			P25553	11.06	1.96
			P11446	10.994	6.64
			P32131	10.938	6.64
			P0AG24	10.852	6.64
			C4ZRS2	10.712	1.1
			P21179	10.701	6.64
			P0ACJ0	10.607	6.64
			P76461	10.604	6.64
			P25889	10.534	6.64
			B1X884	10.528	6.64
			P0AGJ2	10.413	6.64
			C4ZRU6	10.361	6.64
			P77434	10.329	6.64
			P02930	10.215	1.94
			P0AAH0	10.046	6.64
			P14294	9.947	6.64
			P0ADV5	9.925	6.64
			B1X6F4	9.826	2.94
			P0A8J4	9.797	6.64
			P0A948	9.696	6.64
			P04983	9.53	2.01
			P19318	9.504	6.64
			P0ACL9	9.497	6.64
			C4ZWB5	9.424	1.87
			P0A9J8	9.284	6.64
			P06989	9.204	6.64
			P0AFZ3	8.99	6.64
			P29744	8.983	6.64
			P64574	8.894	6.64
			P0ACK2	8.797	6.64
			C4ZYJ2	8.751	6.64
			B1X7X6	8.698	6.64
			P07648	8.696	6.64
			B1XHG1	8.6	2.2
			P0AD27	8.588	6.64
			P00370	8.549	6.64
			P0AB80	8.519	6.64
			D0VEZ1	8.354	6.64
			P77737	8.227	6.64
			P29012	8.14	6.64
			P33363	8.101	6.64
			P77748	7.904	6.64
			P0A6W9	7.839	6.64
			P36649	7.779	6.64
			P75863	7.742	6.64
			P0AFP4	7.739	6.64
			P0AE01	7.698	2.69
			C4ZZV7	7.668	6.64
			P0A917	7.659	2.16097
			P0ACL0	7.596	3.76
			P21165	7.304	6.64
			P77318	7.18	6.64
			P39384	6.93	6.64
			P26616	6.844	6.64
			P07118	6.833	2.64
			P0C058	6.784	6.64
			P0AAE0	6.723	6.64
			B1X8W9	6.682	6.64
			P0AC75	6.641	6.64
			P0AG93	6.628	6.64
			C5A132	6.493	6.64
			P09030	6.453	6.64
			P23836	6.343	6.64
			D0VEX2	6.335	1.56
			P46923	6.296	6.64
			P14175	6.281	6.64
			P0A8W5	6.127	6.64
			P0AD65	6.089	6.64
			P0AC86	6.065	6.64
			C4ZRS4	5.852	1.64
			P0AA16	5.845	2.58
			B1XHN0	5.832	6.64
			P0AGE0	5.791	2.4
			P0AF08	5.75	6.64
			C4ZRP7	5.723	6.64
			P37689	5.673	6.64
			C4ZRT7	5.644	6.64
			P0A8A4	5.609	6.64
			B1X8M8	5.548	6.64
			P39407	5.542	6.64
			P63020	5.518	6.64
			P31680	5.505	6.64
			P0ACL7	5.471	6.64
			P0A9V1	5.466	6.64
			P30748	5.453	6.64
			P0ACB0	5.403	6.64
			P0ADZ0	5.362	1.24
			P69853	5.36	6.64
			P0AFG0	5.327	6.64
			B1XF08	5.242	6.64
			P00363	5.217	6.64
			P0A9C0	5.189	6.64
			P00959	5.089	6.64
			P32677	5.069	6.64
			P75821	4.959	6.64
			P0A879	4.909	6.64
			P61517	4.907	6.64
			P21517	4.866	6.64
			P25526	4.864	6.64
			P07014	4.839	6.64
			P0AGD7	4.761	6.64
			P22106	4.748	6.64
			B1XBF4	4.745	6.64
			C4ZQD2	4.727	6.64
			P76440	4.709	2.68
			P11290	4.653	6.64
			P0ACP7	4.605	6.64
			C4ZSR5	4.602	6.64
			P0CF92	4.583	6.64
			P77334	4.575	6.64
			P28904	4.505	6.64
			P37908	4.497	6.64
			P0AFR0	4.399	6.64
			P0AE37	4.341	6.64
			P05791	4.331	6.64
			P0A9W3	4.3	6.64
			B1XFU2	4.204	6.64
			B1XA83	4.203	6.64
			C4ZQ48	4.194	6.64
			P18776	4.15	6.64
			P77552	4.132	6.64
			P50456	4.07	6.64
			C4ZS72	4.033	6.64
			P68187	4.018	6.64
			B1XGX9	3.998	6.64
			P0AFK0	3.923	6.64
			C4ZX98	3.917	6.64
			P76422	3.868	6.64
			P77357	3.859	6.64
			P23331	3.826	6.64
			P22524	3.799	6.64
			P05707	3.756	6.64
			P0AEA8	3.735	6.64
			B1XAH6	3.725	6.64
			P0A9Q9	3.716	1.09
			P0A6F1	3.704	6.64
			P37657	3.691	6.64
			P45799	3.665	6.64
			P27294	3.636	6.64
			P0A7B1	3.629	6.64
			P0ABC9	3.6	6.64
			P75957	3.546	6.64
			P30845	3.541	6.64
			P28629	3.539	6.64
			P0AFR4	3.538	6.64
			P0AC19	3.528	6.64
			C5A1F5	3.52	6.64
			P03024	3.514	6.64
			P33924	3.501	6.64
			B1XDJ0	3.443	1.62
			P75822	3.4	6.64
			B1X7Z3	3.387	6.64
			P08390	3.386	6.64
			P0ABI4	3.31	6.64
			B1XEH8	3.239	6.64
			P0AE48	3.23	6.64
			P0ADP2	3.078	6.64
			P46853	3.056	6.64
			P63883	3.027	6.64
			P0AG63	3.004	1.27
			P39165	2.963	6.64
			C5A0A3	2.91	1.2
			P27249	2.897	6.64
			P0AEM0	2.852	6.64
			P0A959	2.847	6.64
			G1E6H3	2.8	6.64
			B1XEJ5	2.796	6.64
			C4ZVN2	2.79	6.64
			P37691	2.782	6.64
			P37188	2.738	6.64
			B1X883	2.707	1.04
			B1XAT9	2.703	6.64
			C4ZZ25	2.689	6.64
			P64554	2.675	6.64
			P76536	2.641	6.64
			P31808	2.604	6.64
			P42604	2.602	6.64
			P21893	2.592	6.64
			P0A993	2.579	6.64
			P69874	2.579	6.64
			P77561	2.554	6.64
			P0AFK6	2.55	6.64
			P0AD42	2.538	6.64
			P37759	2.53	6.64
			P0AFV8	2.528	6.64
			P25524	2.438	6.64
			P0AEH1	2.432	6.64
			P75713	2.413	6.64
			P23305	2.407	6.64
			P0AFF6	2.405	6.64
			P62517	2.395	6.64
			P0CF11	2.287	6.64
			P13669	2.28	6.64
			P00452	2.277	6.64
			P23917	2.256	6.64
			P16528	2.249	6.64
			P75989	2.24	6.64
			P0ACC7	2.209	6.64
			P0AAJ1	2.207	6.64
			P67660	2.186	6.64
			P0ADG4	2.186	6.64
			P0AC13	2.185	6.64
			B1XBC5	2.155	6.64
			P0A9Y6	2.142	6.64
			P0AEX5	2.11	1.75
			B1XB59	2.087	6.64
			P37692	2.086	6.64
			Q47141	2.072	6.64
			P0AB58	2.048	6.64
			P0AAF6	2.04	6.64
			C4ZT97	2.039	6.64
			P0AAG8	2.002	6.64
			B1XFV0	1.974	6.64
			P77475	1.966	6.64
			Q46829	1.96	6.64
			C4ZX82	1.957	6.64
			P07464	1.935	6.64
			P0AA25	1.921	1.75
			P0A9T4	1.912	6.64
			P00634	1.908	6.64
			P30850	1.905	6.64
			P76464	1.898	6.64
			P21499	1.884	6.64
			C4ZX86	1.866	6.64
			P05804	1.849	6.64
			Q46798	1.845	6.64
			P30745	1.843	6.64
			P0ACL2	1.837	6.64
			P0AD21	1.832	6.64
			P0CB39	1.824	1.2
			B1X953	1.811	6.64
			C4ZRS3	1.802	6.64
			C4ZR49	1.798	6.64
			P26647	1.773	6.64
			P31433	1.759	6.64
			P0A962	1.728	6.64
			P0AB91	1.725	6.64
			B1X8V5	1.686	6.64
			C5A0L1	1.646	6.64
			P0AGA2	1.644	6.64
			P23721	1.632	6.64
			P33643	1.631	6.64
			P0A8F4	1.61	6.64
			B1X7P1	1.589	1.05
			P0A9N4	1.586	6.64
			C5A0T5	1.548	6.64
			C4ZT99	1.529	6.64
			P00561	1.485	6.64
			P36928	1.471	6.64
			B1X9G8	1.469	6.64
			P0AE12	1.455	6.64
			P0A9X1	1.446	6.64
			P39343	1.422	6.64
			P68699	1.405	6.64
			B1XDU3	1.378	6.64
			C4ZSR2	1.372	6.64
			P76034	1.343	6.64
			P33030	1.341	6.64
			P0ACK5	1.321	6.64
			C4ZU83	1.296	6.64
			P24174	1.238	6.64
			P16926	1.207	6.64
			P76364	1.194	6.64
			P0A7Q6	1.186	0.99
			P0AB89	1.169	6.64
			C4ZSS8	1.15	6.64
			P77529	1.149	6.64
			P0DPP4	1.124	6.64
			P10443	1.112	6.64
			B1XHD1	1.103	6.64
			P0A7Y0	1.09	6.64
			P0ABR7	1.086	6.64
			P0AAG3	1.069	6.64
			P0A734	1.037	6.64
			P37647	1.034	6.64
			P00934	1.016	6.64
			C4ZXA6	1.016	6.64
			B1XF11	1.007	6.64
			P14565	0.995	1.49
			P36771	0.986	6.64
			P21170	0.978	6.64
			P0ADQ2	0.978	6.64
			P0A910			36.156	0.96
			P77730			1.506	0.95
			P77489			0.999	0.93
			P00957			19.928	0.88
			P0A717			26.185	0.87
			C4ZT66			1.739	0.86
			C4ZYI0			24.15	0.86
			P0A7V3			55.441	0.82
			P0DTT0			13.18	0.81
			P0A7S3			16.765	0.81
			P00550			7.335	0.8
			P0AFG3			174.334	0.78
			P0ABK5			14.921	0.751168
			P63284			40.303	0.74
			P0AEU7			9.737	0.74
			P60624			11.999	0.73
			B1XGY0			33.766	0.72
			B1XFM4			33.775	0.71
			P0A8M6			4.959	0.71
			P0AAZ4			43.899	0.71
			B1XDV2			13.539	0.69
			P52647			85.51	0.68
			C4ZXA5			8.916	0.68
			B1X6G4			11.653	0.67
			P0AEK2			4.088	0.64
			C4ZXM9			7.52	0.62
			P00893			7.146	0.61
			C4ZUH5			52.459	0.61
			P61175			36.543	0.6
			P14407			27.771	0.6
			B1XAK8			7.927	0.58
			P0A9Q7			18.107	0.56
			P0CE47			85.673	0.46
			A0A4D6FXD9			26.724	0.45
			P0AB77			2.561	0.45
			P23538			10.287	0.41
			P68679			13.586	0.4
			C4ZZ48			11.462	0.39
			C4ZXA3			1.896	0.39
			C4ZRV8			1.676	0.38
			B1XD39			9.571	0.37
			P29131			5.933	0.34
			C4ZSQ5			51.915	0.31
			B1XDS8			7.478	0.3
			B1X786			3.57	0.29
			B1X8W5			3.077	0.25
			B1XHG2			12.226	0.23
			P0A7B8			2.935	0.23
			P06612			25.084	0.22
			C4ZU96			6.809	0.21
			P0A9D2			48.979	0.13
			C4ZZQ6			26.099	0.12
			P0A862			5.382	0.11
			P0A9P6			37.092	0.11
			P30014			1.769	0.1
			P27302			19.503	0.09
			P21513			25.766	0.08
			P0A6Z3			18.894	0.06
			P08660			14.872	0.06
			P17169			2.886	0.06
			P0AE08			2.103	0.04
			P09372			4.524	0.03
			P0A825			8.899	0
			P08142			61.885	-0.02
			P69776			20.663	-0.06
			B1X8Q8			13.892	-0.16
			B1XDI9			21.219	-0.22
			C4ZYY0			3.142	-0.22
			C5A0S5			13.104	-0.22
			B1X927			4.014	-0.23
			P0A7S9			19.288	-0.24
			C5A1D5			79.734	-0.24
			B1XBF6			18.767	-0.25
			P0A836			15.113	-0.25
			B1X6E8			34.716	-0.26
			P0C018			11.426	-0.27
			B1XD26			4.693	-0.29
			P0A9X9			2.75	-0.29
			P0AGD3			5.29	-0.3
			P09394			9.983	-0.3
			P0A7K6			16.473	-0.31
			P25516			152.197	-0.32
			P00490			7.77	-0.36
			P0AB71			14.431	-0.36
			P0A9P0			27.337	-0.38
			A0A0G3HVX2			26.85	-0.39
			B1X6J1			26.304	-0.41
			P0AFA2			0.975	-0.42
			P0A912			15.628	-0.44
			C4ZUB1			36.06	-0.45
			P0A9B2			32.156	-0.45
			C4ZSX4			14.275	-0.49
			P02919			18.136	-0.49
			P37765			7.093	-0.54
			P0A7R1			19.172	-0.63
			P30870			34.221	-0.64
			P68688			5.323	-0.66
			P45766			6.184	-0.66
			P0AG76			1.154	-0.66
			P02931			30.771	-0.69
			B1X6F3			15.714	-0.72
			B1X6G7			10.382	-0.72
			B1XBY8			5.332	-0.73
			P0AAI3			37.744	-0.74
			C4ZYH8			8.02	-0.75
			P00448			11.843	-0.75
			P0ABC7			24.264	-0.79
			Q46920			18.249	-0.8
			P37146			1.319	-0.82
			B1XBK4			1.068	-0.83
			P0ACF8			5.284	-0.87
			P00562			43.242	-0.87
			B1XGX7			5.104	-0.88
			P0ACE7			57.927	-0.91
			P0AG67			24.815	-0.93
			P0AG44			17.469	-0.93
			P0AFG6			29.985	-0.94
			P08331			10.717	-0.97
			P0AC53			11.92	-1.05
			P0AFY8			4.836	-1.05
			P0A7L0			32.015	-1.06
			P0ACJ8			8.521	-1.07
			P05042			1.211	-1.1
			P02358			9.453	-1.13
			P0ABC3			27.524	-1.17
			P0ADE4			1.602	-1.23
			P77330			2.697	-1.24
			C4ZZ74			8.591	-1.26
			B1XBE8			23.677	-1.34
			P0ADB7			6.869	-1.34
			P0AFM6			3.529	-1.45
			P43329			9.518	-1.52
			B1X6G5			20.655	-1.57
			P0A905			9.178	-1.59
			P22259			21.656	-1.66
			B1X6G8			46.596	-1.74
			P0AE06			10.237	-1.75
			P06959			21.029	-2.03
			P76257			3.855	-2.1
			A0A8A4RYR7			1.633	-2.12
			P0A9F3			16.9	-2.55
			P0A9C5			112.272	-6.64
			P64596			10.479	-6.64
			P02925			5.797	-6.64
			A0A0H2UKY9			4.082	-6.64
			A0A0J9X1X4			3.737	-6.64
			P0ACY1			3.69	-6.64
			P0A937			3.322	-6.64
			P0A903			3.073	-6.64
			P0ABA0			1.973	-6.64
			P0ABD8			1.874	-6.64
			P0A9A9			1.645	-6.64
			P25888			1.583	-6.64
			P37147			1.514	-6.64
			P31441			1.511	-6.64
			P0ABF1			1.454	-6.64
			P0AFN2			1.449	-6.64
			P0ABJ9			1.405	-6.64
			C4ZVL3			1.346	-6.64
			P0ADU2			1.307	-6.64
			P0AC62			1.265	-6.64
			P0AB38			1.248	-6.64
			P0ACM5			1.224	-6.64
			P0AFM9			1.215	-6.64
