# Supplementary material for: A repurposed AMP binding domain reveals mitochondrial protein AMPylation as a regulator of cellular metabolism
Source: Nat Commun. 2025 Aug 23;16:7863. doi: 10.1038/s41467-025-63014-z (PMC12375108; doi:10.1038/s41467-025-63014-z)
Supplement: Supplementary file 4 — Supplementary Data 2 [file 41467_2025_63014_MOESM4_ESM.xlsx]

## Sheet: Table S4
Supplementary Data 2. LC-MS/MS identification of mitochondrial-associated hinT enriched proteins from YUMM3.3 SelO or YUMM3.3 D338A cells.
Proteins highlighted in red are significantly enriched in SelO versus D338A (Fold Enrichment > 2 and p-value < 0.05, n=2). Top 10 most abundant enriched proteins are bolded.
						YUMM 3.3SelO / YUMM 3.3D338A			YUMM 3.3D338A	YUMM 3.3SelO
Uniprot Accession	Protein Description	Sum PEP Score	# Peptides	# PSMs	# Unique Peptides	Abundance Ratio	LOG2 (Ratio)	P-Values	Abundances (Area)	Abundances (Area)
P26443	Glutamate dehydrogenase 1, mitochondrial OS=Mus musculus OX=10090 GN=Glud1 PE=1 SV=1	130.632	25	109	25	10.55	3.4	2.26877e-07	1.91141e+08	2.85744e+09
P52480	Pyruvate kinase PKM OS=Mus musculus OX=10090 GN=Pkm PE=1 SV=4	120.154	28	92	28	1.205	0.27	0.970304	9.70498e+08	1.16101e+09
P20029	Endoplasmic reticulum chaperone BiP OS=Mus musculus OX=10090 GN=Hspa5 PE=1 SV=3	114.967	28	111	26	1.012	0.02	0.649145	3.76129e+08	3.78247e+08
P63038	60 kDa heat shock protein, mitochondrial OS=Mus musculus OX=10090 GN=Hspd1 PE=1 SV=1	113.065	27	74	27	1.785	0.84	0.364517	6.96939e+07	2.43711e+08
P38647	Stress-70 protein, mitochondrial OS=Mus musculus OX=10090 GN=Hspa9 PE=1 SV=3	87.548	25	69	25	1.685	0.75	0.442165	8.58824e+07	1.73289e+08
Q8BMS1	Trifunctional enzyme subunit alpha, mitochondrial OS=Mus musculus OX=10090 GN=Hadha PE=1 SV=1	86.598	24	55	24	8.168	3.03	5.08789e-06	8.18171e+06	3.1845e+08
Q9D0I9	Arginine--tRNA ligase, cytoplasmic OS=Mus musculus OX=10090 GN=Rars1 PE=1 SV=2	83.126	24	63	24	1.01	0.01	0.645476	1.13623e+08	9.51209e+07
Q68FL6	Methionine--tRNA ligase, cytoplasmic OS=Mus musculus OX=10090 GN=Mars1 PE=1 SV=1	77.577	24	62	24	1.072	0.1	0.750937	6.08403e+07	6.15091e+07
Q9D7B6	Isobutyryl-CoA dehydrogenase, mitochondrial OS=Mus musculus OX=10090 GN=Acad8 PE=1 SV=2	77.17	18	50	18	33.836	5.08	1.55431e-15	2.94028e+06	5.25591e+08
P16858	Glyceraldehyde-3-phosphate dehydrogenase OS=Mus musculus OX=10090 GN=Gapdh PE=1 SV=2	75.494	12	45	11	1.563	0.64	0.555967	3.26681e+08	5.05137e+08
P11499	Heat shock protein HSP 90-beta OS=Mus musculus OX=10090 GN=Hsp90ab1 PE=1 SV=3	73.287	22	53	13	1.318	0.4	0.857938	1.01627e+08	1.33933e+08
P10107	Annexin A1 OS=Mus musculus OX=10090 GN=Anxa1 PE=1 SV=2	69.839	18	55	18	0.763	-0.39	0.256577	9.85242e+07	7.15994e+07
P56480	ATP synthase subunit beta, mitochondrial OS=Mus musculus OX=10090 GN=Atp5f1b PE=1 SV=2	67.771	18	49	18	0.932	-0.1	0.513762	1.0431e+08	9.549e+07
Q03265	ATP synthase subunit alpha, mitochondrial OS=Mus musculus OX=10090 GN=Atp5f1a PE=1 SV=1	66.909	19	60	19	2.106	1.07	0.192083	1.28323e+08	2.66748e+08
Q68FD5	Clathrin heavy chain 1 OS=Mus musculus OX=10090 GN=Cltc PE=1 SV=3	62.358	22	41	22	1.113	0.15	0.820322	1.55508e+07	1.40032e+07
P06151	L-lactate dehydrogenase A chain OS=Mus musculus OX=10090 GN=Ldha PE=1 SV=3	61.453	13	52	13	1.054	0.08	0.720079	1.55192e+08	1.35584e+08
P07901	Heat shock protein HSP 90-alpha OS=Mus musculus OX=10090 GN=Hsp90aa1 PE=1 SV=4	60.076	16	38	9	1.367	0.45	0.790361	5.89914e+06	1.51094e+07
Q8QZT1	Acetyl-CoA acetyltransferase, mitochondrial OS=Mus musculus OX=10090 GN=Acat1 PE=1 SV=1	58.085	14	28	14	28.465	4.83	4.01901e-14	707119	1.3993e+08
O08553	Dihydropyrimidinase-related protein 2 OS=Mus musculus OX=10090 GN=Dpysl2 PE=1 SV=2	56.434	14	23	11	0.142	-2.82	2.21879e-07	8.92864e+06	52859637
O54724	Caveolae-associated protein 1 OS=Mus musculus OX=10090 GN=Cavin1 PE=1 SV=1	55.774	11	36	11	0.928	-0.11	0.505853	9.82051e+07	8.18752e+07
Q99MN1	Lysine--tRNA ligase OS=Mus musculus OX=10090 GN=Kars1 PE=1 SV=1	55.669	18	47	18	1.054	0.08	0.720327	1.26205e+08	1.3977e+08
P35486	Pyruvate dehydrogenase E1 component subunit alpha, somatic form, mitochondrial OS=Mus musculus OX=10090 GN=Pdha1 PE=1 SV=1	54.262	17	32	17	9.615	3.27	7.31228e-07	2.89484e+06	1.10429e+08
Q9D051	Pyruvate dehydrogenase E1 component subunit beta, mitochondrial OS=Mus musculus OX=10090 GN=Pdhb PE=1 SV=1	54.138	10	34	10	14.82	3.89	2.06845e-09	3.72015e+07	1.08598e+09
P62908	Small ribosomal subunit protein uS3 OS=Mus musculus OX=10090 GN=Rps3 PE=1 SV=1	53.412	16	60	16	1.296	0.37	0.889933	3.97696e+08	4.88779e+08
O35129	Prohibitin-2 OS=Mus musculus OX=10090 GN=Phb2 PE=1 SV=1	51.721	14	46	14	1.128	0.17	0.84563	1.17524e+08	1.2763e+08
P51881	ADP/ATP translocase 2 OS=Mus musculus OX=10090 GN=Slc25a5 PE=1 SV=3	49.516	14	56	7	1.62	0.7	0.500251	1.42136e+08	2.32606e+08
Q3V3R1	Monofunctional C1-tetrahydrofolate synthase, mitochondrial OS=Mus musculus OX=10090 GN=Mthfd1l PE=1 SV=2	47.561	16	24	16	100 (SelO Only)	6.64	1e-17		5.81544e+07
Q9CZN7	Serine hydroxymethyltransferase, mitochondrial OS=Mus musculus OX=10090 GN=Shmt2 PE=1 SV=1	44.78	14	28	14	2.494	1.32	0.0871795	6.31686e+06	3.57134e+07
P80313	T-complex protein 1 subunit eta OS=Mus musculus OX=10090 GN=Cct7 PE=1 SV=1	44.416	14	28	14	0.131	-2.94	7.73925e-08	3.02601e+07	9.22195e+07
P48962	ADP/ATP translocase 1 OS=Mus musculus OX=10090 GN=Slc25a4 PE=1 SV=4	43.477	14	50	7	1.547	0.63	0.572731	3.27238e+08	5.26555e+08
P63101	14-3-3 protein zeta/delta OS=Mus musculus OX=10090 GN=Ywhaz PE=1 SV=1	43.204	15	48	10	0.833	-0.26	0.35618	1.57287e+08	1.34389e+08
Q9CYR0	Single-stranded DNA-binding protein, mitochondrial OS=Mus musculus OX=10090 GN=Ssbp1 PE=1 SV=1	40.19	6	39	6	16.079	4.01	6.08806e-10	3.23787e+07	1.16802e+09
Q99M87	DnaJ homolog subfamily A member 3, mitochondrial OS=Mus musculus OX=10090 GN=Dnaja3 PE=1 SV=1	39.125	10	25	10	16.796	4.07	3.11274e-10	1.57602e+07	3.48343e+08
P62259	14-3-3 protein epsilon OS=Mus musculus OX=10090 GN=Ywhae PE=1 SV=1	37.448	13	39	10	0.863	-0.21	0.401421	8.00107e+07	5.91295e+07
P18760	Cofilin-1 OS=Mus musculus OX=10090 GN=Cfl1 PE=1 SV=3	35.068	11	25	10	0.824	-0.28	0.341828	5.69315e+07	4.47576e+07
P50136	2-oxoisovalerate dehydrogenase subunit alpha, mitochondrial OS=Mus musculus OX=10090 GN=Bckdha PE=1 SV=1	34.256	10	13	10	17.234	4.11	2.08666e-10	1.35061e+07	4.82167e+07
Q62167	ATP-dependent RNA helicase DDX3X OS=Mus musculus OX=10090 GN=Ddx3x PE=1 SV=3	32.622	9	24	8	1.185	0.25	0.9392	1.19612e+07	1.52162e+07
Q60597	2-oxoglutarate dehydrogenase complex component E1 OS=Mus musculus OX=10090 GN=Ogdh PE=1 SV=3	32.367	13	24	13	2.641	1.4	0.0645355	6.91558e+06	2.42324e+07
P67778	Prohibitin 1 OS=Mus musculus OX=10090 GN=Phb1 PE=1 SV=1	31.691	10	31	10	0.808	-0.31	0.318362	7.32828e+07	2.89365e+07
Q923X4	Glutaredoxin-2, mitochondrial OS=Mus musculus OX=10090 GN=Glrx2 PE=1 SV=1	31.592	5	17	5	0.113	-3.15	9.89301e-09	2.93273e+07	1.70049e+08
P62264	Small ribosomal subunit protein uS11 OS=Mus musculus OX=10090 GN=Rps14 PE=1 SV=3	31.453	6	23	6	1.249	0.32	0.960586	1.24576e+08	1.66826e+08
P08249	Malate dehydrogenase, mitochondrial OS=Mus musculus OX=10090 GN=Mdh2 PE=1 SV=3	31.438	9	23	9	1.349	0.43	0.815107	1.18335e+07	1.38539e+07
Q02053	Ubiquitin-like modifier-activating enzyme 1 OS=Mus musculus OX=10090 GN=Uba1 PE=1 SV=1	29.613	8	10	8	0.152	-2.72	5.45402e-07	1.86125e+06	9.56092e+06
P68040	Small ribosomal subunit protein RACK1 OS=Mus musculus OX=10090 GN=Rack1 PE=1 SV=3	29.117	9	16	9	2.374	1.25	0.111228	2.27454e+07	7.36678e+07
Q9Z1Q9	Valine--tRNA ligase OS=Mus musculus OX=10090 GN=Vars1 PE=1 SV=1	28.897	9	18	9	1.046	0.06	0.706442	1.42804e+07	1.45869e+07
P51174	Long-chain specific acyl-CoA dehydrogenase, mitochondrial OS=Mus musculus OX=10090 GN=Acadl PE=1 SV=2	28.784	9	10	9	19.745	4.3	2.36311e-11	2.16247e+06	2.10793e+07
Q99KB8	Hydroxyacylglutathione hydrolase, mitochondrial OS=Mus musculus OX=10090 GN=Hagh PE=1 SV=2	27.128	6	22	6	1.257	0.33	0.948269	2.10155e+07	2.08686e+07
O70325	Phospholipid hydroperoxide glutathione peroxidase OS=Mus musculus OX=10090 GN=Gpx4 PE=1 SV=4	26.724	8	21	8	0.11	-3.19	7.08273e-09	5.6553e+07	2.05666e+08
P35700	Peroxiredoxin-1 OS=Mus musculus OX=10090 GN=Prdx1 PE=1 SV=1	26.713	8	33	8	1.033	0.05	0.683988	2.0134e+08	2.28665e+08
Q9D2G2	Dihydrolipoyllysine-residue succinyltransferase component of 2-oxoglutarate dehydrogenase complex, mitochondrial OS=Mus musculus OX=10090 GN=Dlst PE=1 SV=1	26.687	8	32	8	1.393	0.48	0.755612	1.24706e+08	1.17801e+08
Q60930	Voltage-dependent anion-selective channel protein 2 OS=Mus musculus OX=10090 GN=Vdac2 PE=1 SV=2	26.483	9	19	9	1.035	0.05	0.687666	1.61112e+07	1.62798e+07
Q99KI0	Aconitate hydratase, mitochondrial OS=Mus musculus OX=10090 GN=Aco2 PE=1 SV=1	26.411	9	9	9	100 (SelO Only)	6.64	1e-17		7.73744e+06
Q9CZD3	Glycine--tRNA ligase OS=Mus musculus OX=10090 GN=Gars1 PE=1 SV=1	25.851	9	15	9	1.71	0.77	0.421463	3.83321e+06	6.46365e+06
Q99LP6	GrpE protein homolog 1, mitochondrial OS=Mus musculus OX=10090 GN=Grpel1 PE=1 SV=1	25.103	7	15	7	0.976	-0.03	0.587785	3.40361e+07	2.95764e+07
Q64521	Glycerol-3-phosphate dehydrogenase, mitochondrial OS=Mus musculus OX=10090 GN=Gpd2 PE=1 SV=2	24.318	9	11	9	1.363	0.45	0.795902	3.21115e+06	8.82248e+06
O55143	Sarcoplasmic/endoplasmic reticulum calcium ATPase 2 OS=Mus musculus OX=10090 GN=Atp2a2 PE=1 SV=2	24.16	9	13	9	0.129	-2.96	6.43665e-08	6.01809e+06	1.12906e+07
Q99JB2	Stomatin-like protein 2, mitochondrial OS=Mus musculus OX=10090 GN=Stoml2 PE=1 SV=1	24.145	6	16	6	2.599	1.38	0.0703343	1.2849e+06	1.18189e+07
P17879	Heat shock 70 kDa protein 1B OS=Mus musculus OX=10090 GN=Hspa1b PE=1 SV=3	24.14	7	23	2	0.092	-3.45	2.78574e-07	1.88824e+06	1.9617e+06
Q9DCN2	NADH-cytochrome b5 reductase 3 OS=Mus musculus OX=10090 GN=Cyb5r3 PE=1 SV=3	23.522	7	23	7	1.274	0.35	0.922961	5.70573e+07	5.72738e+07
P35564	Calnexin OS=Mus musculus OX=10090 GN=Canx PE=1 SV=1	23.397	9	13	9	0.14	-2.84	1.86126e-07	4.87049e+06	3.68271e+07
Q64337	Sequestosome-1 OS=Mus musculus OX=10090 GN=Sqstm1 PE=1 SV=1	23.081	5	7	5	13.998	3.81	4.76362e-09	805603	8.60715e+06
Q07417	Short-chain specific acyl-CoA dehydrogenase, mitochondrial OS=Mus musculus OX=10090 GN=Acads PE=1 SV=2	21.883	7	9	7	100 (SelO Only)	6.64	1e-17		4.53863e+07
Q91VR2	ATP synthase subunit gamma, mitochondrial OS=Mus musculus OX=10090 GN=Atp5f1c PE=1 SV=1	21.197	7	15	7	2.149	1.1	0.175928	5.68681e+06	1.13982e+07
P53026	Large ribosomal subunit protein uL1 OS=Mus musculus OX=10090 GN=Rpl10a PE=1 SV=3	20.239	7	21	7	1.111	0.15	0.816937	6.99573e+07	7.36438e+07
Q99L13	3-hydroxyisobutyrate dehydrogenase, mitochondrial OS=Mus musculus OX=10090 GN=Hibadh PE=1 SV=1	19.964	5	7	5	100 (SelO Only)	6.64	1e-17		2.68284e+07
Q922Q8	Leucine-rich repeat-containing protein 59 OS=Mus musculus OX=10090 GN=Lrrc59 PE=1 SV=1	19.712	6	21	6	1.044	0.06	0.702323	1.916e+07	1.26286e+07
Q9DB20	ATP synthase subunit O, mitochondrial OS=Mus musculus OX=10090 GN=Atp5po PE=1 SV=1	19.511	6	13	6	1.426	0.51	0.71302	1.65957e+07	1.78939e+07
Q8CAQ8	MICOS complex subunit Mic60 OS=Mus musculus OX=10090 GN=Immt PE=1 SV=1	19.361	8	12	8	2.237	1.16	0.14718	5.03356e+06	1.28027e+07
Q6ZWX6	Eukaryotic translation initiation factor 2 subunit 1 OS=Mus musculus OX=10090 GN=Eif2s1 PE=1 SV=3	19.311	6	9	6	1.5	0.58	0.62485	1.96272e+07	3.22728e+07
Q9CQ43	Deoxyuridine 5'-triphosphate nucleotidohydrolase OS=Mus musculus OX=10090 GN=Dut PE=1 SV=1	18.711	5	8	5	1.255	0.33	0.978753	2.85099e+06	1.89128e+06
Q62465	Synaptic vesicle membrane protein VAT-1 homolog OS=Mus musculus OX=10090 GN=Vat1 PE=1 SV=3	18.5	6	12	6	0.872	-0.2	0.416174	7.35521e+06	6.74076e+06
P14824	Annexin A6 OS=Mus musculus OX=10090 GN=Anxa6 PE=1 SV=3	18.396	7	10	7	1.42	0.51	0.720539	4.66189e+06	1.30427e+07
O08756	3-hydroxyacyl-CoA dehydrogenase type-2 OS=Mus musculus OX=10090 GN=Hsd17b10 PE=1 SV=4	17.739	3	8	3	2.968	1.57	0.0332421	1.81796e+06	1.48788e+07
Q01768	Nucleoside diphosphate kinase B OS=Mus musculus OX=10090 GN=Nme2 PE=1 SV=1	17.231	3	7	1	1.343	0.43	0.823511	8.59277e+06	11536778
Q91VR5	ATP-dependent RNA helicase DDX1 OS=Mus musculus OX=10090 GN=Ddx1 PE=1 SV=1	16.669	7	12	7	1.841	0.88	0.326064	4.58188e+06	9.46667e+06
Q9JMH6	Thioredoxin reductase 1, cytoplasmic OS=Mus musculus OX=10090 GN=Txnrd1 PE=1 SV=3	16.294	7	7	7	1.425	0.51	0.713981	4.64883e+06	9.78081e+06
Q8BP47	Asparagine--tRNA ligase, cytoplasmic OS=Mus musculus OX=10090 GN=NARS1 PE=1 SV=2	16.088	5	6	5	1.523	0.61	0.613907	2.7853e+06	3.93616e+06
P05202	Aspartate aminotransferase, mitochondrial OS=Mus musculus OX=10090 GN=Got2 PE=1 SV=1	16.022	5	7	5	17.211	4.11	2.13121e-10	5.44123e+06	9.34692e+06
Q14C51	Small ribosomal subunit protein mS39 OS=Mus musculus OX=10090 GN=Ptcd3 PE=1 SV=2	15.707	6	9	6	1.147	0.2	0.86613	698759	3955225
Q921F2	TAR DNA-binding protein 43 OS=Mus musculus OX=10090 GN=Tardbp PE=1 SV=1	15.643	5	7	5	1.659	0.73	0.464121	480019	7.34513e+06
Q99LX0	Parkinson disease protein 7 homolog OS=Mus musculus OX=10090 GN=Park7 PE=1 SV=1	15.463	5	13	5	10.564	3.4	2.23009e-07	1.83893e+07	1.681e+07
Q8JZU2	Tricarboxylate transport protein, mitochondrial OS=Mus musculus OX=10090 GN=Slc25a1 PE=1 SV=1	15.35	7	12	7	1.335	0.42	0.833538	2.11012e+08	1.38666e+08
Q9QUI0	Transforming protein RhoA OS=Mus musculus OX=10090 GN=Rhoa PE=1 SV=1	15.1	5	9	5	2.627	1.39	0.0798226	1.13929e+06	4.89132e+06
Q91YP0	L-2-hydroxyglutarate dehydrogenase, mitochondrial OS=Mus musculus OX=10090 GN=L2hgdh PE=1 SV=1	14.896	6	6	6	100 (SelO Only)	6.64	1e-17		4.28141e+06
Q60932	Voltage-dependent anion-selective channel protein 1 OS=Mus musculus OX=10090 GN=Vdac1 PE=1 SV=3	14.853	5	10	4	0.999	0	0.625492	2.26788e+07	1.8792e+07
Q8BFR5	Elongation factor Tu, mitochondrial OS=Mus musculus OX=10090 GN=Tufm PE=1 SV=1	14.78	7	9	7	19.187	4.26	3.77376e-11	2.86479e+06	5.64783e+06
P51150	Ras-related protein Rab-7a OS=Mus musculus OX=10090 GN=Rab7a PE=1 SV=2	14.735	6	15	6	1.516	0.6	0.607006	1.46431e+07	1.92182e+07
Q9D1R9	Large ribosomal subunit protein eL34 OS=Mus musculus OX=10090 GN=Rpl34 PE=1 SV=2	14.446	5	17	5	1.693	0.76	0.435471	2.91255e+07	7.71704e+07
Q99KE1	NAD-dependent malic enzyme, mitochondrial OS=Mus musculus OX=10090 GN=Me2 PE=1 SV=1	13.829	5	7	5	3.308	1.73	0.0168636	2.90621e+06	1.18573e+07
Q9D1G1	Ras-related protein Rab-1B OS=Mus musculus OX=10090 GN=Rab1b PE=1 SV=1	13.78	5	13	2	2.679	1.42	0.146638	865348	2.3179e+06
P99026	Proteasome subunit beta type-4 OS=Mus musculus OX=10090 GN=Psmb4 PE=1 SV=1	13.411	5	6	5	0.192	-2.38	8.52064e-06	5.36732e+06	17427752
Q9CR62	Mitochondrial 2-oxoglutarate/malate carrier protein OS=Mus musculus OX=10090 GN=Slc25a11 PE=1 SV=3	13.402	5	9	5	2.337	1.22	0.120144	3.34668e+06	1.08254e+07
Q61171	Peroxiredoxin-2 OS=Mus musculus OX=10090 GN=Prdx2 PE=1 SV=3	13.38	4	8	4	1.04	0.06	0.695429	1.50964e+06	7.80849e+06
Q64433	10 kDa heat shock protein, mitochondrial OS=Mus musculus OX=10090 GN=Hspe1 PE=1 SV=2	12.954	4	9	4	2.61	1.38	0.0687524	8.9317e+06	4.17207e+07
P62897	Cytochrome c, somatic OS=Mus musculus OX=10090 GN=Cycs PE=1 SV=2	12.95	4	8	4	0.991	-0.01	0.613149	6.08419e+06	6.03175e+06
Q9CWJ9	Bifunctional purine biosynthesis protein ATIC OS=Mus musculus OX=10090 GN=Atic PE=1 SV=2	12.546	4	6	4	3.105	1.63	0.0252821	473610	8587932
Q60931	Voltage-dependent anion-selective channel protein 3 OS=Mus musculus OX=10090 GN=Vdac3 PE=1 SV=1	12.425	4	8	3	2.105	1.07	0.192516	6.15204e+06	12948665
P10639	Thioredoxin OS=Mus musculus OX=10090 GN=Txn PE=1 SV=3	12.253	4	6	4	1.356	0.44	0.804476	7.32593e+07	1.97868e+08
O08709	Peroxiredoxin-6 OS=Mus musculus OX=10090 GN=Prdx6 PE=1 SV=3	11.958	4	8	4	0.094	-3.4	7.56839e-10	5.03972e+06	9.52269e+06
Q922H2	[Pyruvate dehydrogenase (acetyl-transferring)] kinase isozyme 3, mitochondrial OS=Mus musculus OX=10090 GN=Pdk3 PE=1 SV=1	11.886	4	5	4	100 (SelO Only)	6.64	1e-17		1.63742e+06
Q9CZU6	Citrate synthase, mitochondrial OS=Mus musculus OX=10090 GN=Cs PE=1 SV=1	11.716	4	7	4	18.199	4.19	8.82692e-11	4.68091e+06	1.21328e+07
O55142	Large ribosomal subunit protein eL33 OS=Mus musculus OX=10090 GN=Rpl35a PE=1 SV=2	11.713	5	18	5	1.41	0.5	0.732859	5.32594e+07	6.39061e+07
P54822	Adenylosuccinate lyase OS=Mus musculus OX=10090 GN=Adsl PE=1 SV=2	11.57	4	6	4	1.832	0.87	0.332086	1.92245e+06	1.27067e+07
P15532	Nucleoside diphosphate kinase A OS=Mus musculus OX=10090 GN=Nme1 PE=1 SV=1	11.295	4	7	2	1.221	0.29	0.995884	3.81269e+06	6.0165e+06
Q91V92	ATP-citrate synthase OS=Mus musculus OX=10090 GN=Acly PE=1 SV=1	11.197	4	5	4	100 (SelO Only)	6.64	1e-17		277895
P30416	Peptidyl-prolyl cis-trans isomerase FKBP4 OS=Mus musculus OX=10090 GN=Fkbp4 PE=1 SV=5	10.996	4	6	4	13.373	3.74	6.50768e-07	2.42069e+06	2.54428e+06
P54071	Isocitrate dehydrogenase [NADP], mitochondrial OS=Mus musculus OX=10090 GN=Idh2 PE=1 SV=3	10.917	4	5	4	1.497	0.58	0.657245	3.15998e+06	4.08828e+06
P29758	Ornithine aminotransferase, mitochondrial OS=Mus musculus OX=10090 GN=Oat PE=1 SV=1	10.6	4	4	4	100 (SelO Only)	6.64	1e-17		3.40577e+06
Q925I1	ATPase family AAA domain-containing protein 3 OS=Mus musculus OX=10090 GN=Atad3 PE=1 SV=1	10.332	5	10	5	1.484	0.57	0.643196	1.68692e+07	2.1087e+07
Q99LC3	NADH dehydrogenase [ubiquinone] 1 alpha subcomplex subunit 10, mitochondrial OS=Mus musculus OX=10090 GN=Ndufa10 PE=1 SV=1	10.319	3	4	3	100 (SelO Only)	6.64	1e-17		4.36956e+06
P26638	Serine--tRNA ligase, cytoplasmic OS=Mus musculus OX=10090 GN=Sars1 PE=1 SV=3	10.081	3	5	3	2.667	1.42	0.0716969	1.14636e+06	5.20513e+06
Q8VEM8	Solute carrier family 25 member 3 OS=Mus musculus OX=10090 GN=Slc25a3 PE=1 SV=1	9.929	4	7	4	0.197	-2.35	1.11434e-05	3.14599e+06	1.65881e+07
Q9CPU4	Glutathione S-transferase 3, mitochondrial OS=Mus musculus OX=10090 GN=Mgst3 PE=1 SV=1	9.489	2	2	2	1.811	0.86	0.356028	2.71712e+06	4.9206e+06
O08807	Peroxiredoxin-4 OS=Mus musculus OX=10090 GN=Prdx4 PE=1 SV=1	9.414	3	3	3	0.204	-2.29	1.66659e-05	1.79178e+06	5917735
Q9EQH3	Vacuolar protein sorting-associated protein 35 OS=Mus musculus OX=10090 GN=Vps35 PE=1 SV=1	9.381	2	2	2	100 (SelO Only)	6.64	1e-17		1.3411e+06
Q9DC69	NADH dehydrogenase [ubiquinone] 1 alpha subcomplex subunit 9, mitochondrial OS=Mus musculus OX=10090 GN=Ndufa9 PE=1 SV=2	9.278	4	4	4	100 (SelO Only)	6.64	1e-17		571071
Q8BMD8	Mitochondrial adenyl nucleotide antiporter SLC25A24 OS=Mus musculus OX=10090 GN=Slc25a24 PE=1 SV=1	9.225	3	5	3	1.698	0.76	0.534096	1.58135e+06	2.68467e+06
Q91V12	Cytosolic acyl coenzyme A thioester hydrolase OS=Mus musculus OX=10090 GN=Acot7 PE=1 SV=2	8.868	3	4	3	1.533	0.62	0.616576	2.46233e+06	3.55019e+06
Q61335	B-cell receptor-associated protein 31 OS=Mus musculus OX=10090 GN=Bcap31 PE=1 SV=4	8.821	3	4	3	1.905	0.93	0.494667	572875	1.09149e+06
Q9Z1Q5	Chloride intracellular channel protein 1 OS=Mus musculus OX=10090 GN=Clic1 PE=1 SV=3	8.71	3	3	3	100 (SelO Only)	6.64	1e-17		6249695
P99029	Peroxiredoxin-5, mitochondrial OS=Mus musculus OX=10090 GN=Prdx5 PE=1 SV=2	8.695	3	4	3	0.965	-0.05	0.605815	646252	623785
Q9CQQ7	ATP synthase F(0) complex subunit B1, mitochondrial OS=Mus musculus OX=10090 GN=Atp5pb PE=1 SV=1	8.526	4	7	4	1.46	0.55	0.670778	1.0121e+07	17661876
Q99LC5	Electron transfer flavoprotein subunit alpha, mitochondrial OS=Mus musculus OX=10090 GN=Etfa PE=1 SV=2	8.513	2	2	2	100 (SelO Only)	6.64	1e-17
Q8BH59	Electrogenic aspartate/glutamate antiporter SLC25A12, mitochondrial OS=Mus musculus OX=10090 GN=Slc25a12 PE=1 SV=1	8.416	3	3	3	100 (SelO Only)	6.64	1e-17		484443
P47791	Glutathione reductase, mitochondrial OS=Mus musculus OX=10090 GN=Gsr PE=1 SV=3	8.412	3	5	3	0.01 (D338A Only)	-6.64	1e-17	235466
Q9CQA3	Succinate dehydrogenase [ubiquinone] iron-sulfur subunit, mitochondrial OS=Mus musculus OX=10090 GN=Sdhb PE=1 SV=1	8.34	3	5	3	0.962	-0.06	0.563916	1.91591e+07	1.59752e+07
Q920E5	Farnesyl pyrophosphate synthase OS=Mus musculus OX=10090 GN=Fdps PE=1 SV=1	7.985	3	5	3	1.867	0.9	0.432507	1.31705e+06	2.51654e+06
Q9DB15	Large ribosomal subunit protein bL12m OS=Mus musculus OX=10090 GN=Mrpl12 PE=1 SV=2	7.96	3	7	3	0.941	-0.09	0.52752	5.42396e+06	5.10201e+06
Q78PY7	Staphylococcal nuclease domain-containing protein 1 OS=Mus musculus OX=10090 GN=Snd1 PE=1 SV=1	7.773	5	5	5	26.133	4.71	5.12202e-08	268551	1.5814e+06
Q8K2B3	Succinate dehydrogenase [ubiquinone] flavoprotein subunit, mitochondrial OS=Mus musculus OX=10090 GN=Sdha PE=1 SV=1	7.76	3	3	3	100 (SelO Only)	6.64	1e-17		9.71108e+06
Q63844	Mitogen-activated protein kinase 3 OS=Mus musculus OX=10090 GN=Mapk3 PE=1 SV=5	7.676	3	4	3	2.536	1.34	0.0798852	3.00153e+06	8.73107e+06
P17095	High mobility group protein HMG-I/HMG-Y OS=Mus musculus OX=10090 GN=Hmga1 PE=1 SV=4	7.609	4	10	4	2.568	1.36	0.074868	1.99041e+07	2.77087e+07
P11352	Glutathione peroxidase 1 OS=Mus musculus OX=10090 GN=Gpx1 PE=1 SV=2	7.579	3	5	3	1.567	0.65	0.57904	2.82032e+06	4.41871e+06
P16332	Methylmalonyl-CoA mutase, mitochondrial OS=Mus musculus OX=10090 GN=Mmut PE=1 SV=2	7.516	2	2	2	100 (SelO Only)	6.64	1e-17		3.65692e+06
Q8BFP9	[Pyruvate dehydrogenase (acetyl-transferring)] kinase isozyme 1, mitochondrial OS=Mus musculus OX=10090 GN=Pdk1 PE=1 SV=2	7.454	4	5	4	1.766	0.82	0.377693	1.50389e+06	1.16856e+07
P63321	Ras-related protein Ral-A OS=Mus musculus OX=10090 GN=Rala PE=1 SV=1	7.402	3	5	3	0.01 (D338A Only)	-6.64	1e-17	1.76318e+06
Q9D0K2	Succinyl-CoA:3-ketoacid coenzyme A transferase 1, mitochondrial OS=Mus musculus OX=10090 GN=Oxct1 PE=1 SV=1	7.372	3	3	3	100 (SelO Only)	6.64	1e-17
Q91VT4	3-oxoacyl-[acyl-carrier-protein] reductase OS=Mus musculus OX=10090 GN=Cbr4 PE=1 SV=2	7.241	3	4	3	100 (SelO Only)	6.64	1e-17		1.26055e+07
Q921M7	CYFIP-related Rac1 interactor B OS=Mus musculus OX=10090 GN=Cyrib PE=1 SV=1	7.202	2	3	2	100 (SelO Only)	6.64	1e-17		1.88573e+06
Q9JIF7	Coatomer subunit beta OS=Mus musculus OX=10090 GN=Copb1 PE=1 SV=1	7.158	3	5	3	1.716	0.78	0.416745	3.0708e+06	5268462
Q61176	Arginase-1 OS=Mus musculus OX=10090 GN=Arg1 PE=1 SV=1	7.007	3	5	3	2.558	1.36	0.0764392	3.83154e+06	1.37681e+07
Q91VD9	NADH-ubiquinone oxidoreductase 75 kDa subunit, mitochondrial OS=Mus musculus OX=10090 GN=Ndufs1 PE=1 SV=2	6.883	3	4	3	100 (SelO Only)	6.64	1e-17		1.63453e+06
P62245	Small ribosomal subunit protein uS8 OS=Mus musculus OX=10090 GN=Rps15a PE=1 SV=2	6.861	2	12	2	1.316	0.4	0.861361	8.8627e+07	1.11211e+08
Q9DCU6	Large ribosomal subunit protein uL4m OS=Mus musculus OX=10090 GN=Mrpl4 PE=1 SV=1	6.84	2	7	2	11.859	3.57	3.11132e-06	1.6709e+06	3.04696e+06
Q8CGK3	Lon protease homolog, mitochondrial OS=Mus musculus OX=10090 GN=Lonp1 PE=1 SV=2	6.835	3	3	3	1.567	0.65	0.653987	1.53206e+06	2.40059e+06
O08749	Dihydrolipoyl dehydrogenase, mitochondrial OS=Mus musculus OX=10090 GN=Dld PE=1 SV=2	6.788	2	3	2	1.489	0.57	0.656672	2.75292e+06	4.37539e+06
Q9DCW4	Electron transfer flavoprotein subunit beta OS=Mus musculus OX=10090 GN=Etfb PE=1 SV=3	6.536	3	3	3	100 (SelO Only)	6.64	1e-17		1100653
Q91V61	Sideroflexin-3 OS=Mus musculus OX=10090 GN=Sfxn3 PE=1 SV=1	6.329	2	3	2	100 (SelO Only)	6.64	1e-17		240050
O70591	Prefoldin subunit 2 OS=Mus musculus OX=10090 GN=Pfdn2 PE=1 SV=2	6.302	2	3	2	0.971	-0.04	0.578928	3.93338e+06	8.098e+06
Q3UFY8	tRNA methyltransferase 10 homolog C OS=Mus musculus OX=10090 GN=Trmt10c PE=1 SV=2	6.002	2	2	2	100 (SelO Only)	6.64	1e-17		5.59379e+06
P08228	Superoxide dismutase [Cu-Zn] OS=Mus musculus OX=10090 GN=Sod1 PE=1 SV=2	5.924	2	3	2	4.292	2.1	0.00324263	1.92569e+06	5.36186e+06
Q8BH04	Phosphoenolpyruvate carboxykinase [GTP], mitochondrial OS=Mus musculus OX=10090 GN=Pck2 PE=1 SV=1	5.808	2	3	2	100 (SelO Only)	6.64	1e-17		3.96087e+06
Q8BK72	Small ribosomal subunit protein mS27 OS=Mus musculus OX=10090 GN=Mrps27 PE=1 SV=2	5.663	2	3	2	100 (SelO Only)	6.64	1e-17
P97807	Fumarate hydratase, mitochondrial OS=Mus musculus OX=10090 GN=Fh PE=1 SV=3	5.617	3	3	3	100 (SelO Only)	6.64	1e-17		301528
Q9D6R2	Isocitrate dehydrogenase [NAD] subunit alpha, mitochondrial OS=Mus musculus OX=10090 GN=Idh3a PE=1 SV=1	5.473	2	2	2	100 (SelO Only)	6.64	1e-17
Q9R112	Sulfide:quinone oxidoreductase, mitochondrial OS=Mus musculus OX=10090 GN=Sqor PE=1 SV=3	5.442	2	3	2	100 (SelO Only)	6.64	1e-17		5.91414e+06
P20108	Thioredoxin-dependent peroxide reductase, mitochondrial OS=Mus musculus OX=10090 GN=Prdx3 PE=1 SV=1	5.193	2	3	2	100 (SelO Only)	6.64	1e-17		839880
Q9QYR9	Acyl-coenzyme A thioesterase 2, mitochondrial OS=Mus musculus OX=10090 GN=Acot2 PE=1 SV=2	5.094	2	2	2	100 (SelO Only)	6.64	1e-17		3.3169e+06
P28474	Alcohol dehydrogenase class-3 OS=Mus musculus OX=10090 GN=Adh5 PE=1 SV=3	5.078	1	1	1	100 (SelO Only)	6.64	1e-17
Q8BH95	Enoyl-CoA hydratase, mitochondrial OS=Mus musculus OX=10090 GN=Echs1 PE=1 SV=1	5.053	1	2	1	100 (SelO Only)	6.64	1e-17		1.67059e+06
P46638	Ras-related protein Rab-11B OS=Mus musculus OX=10090 GN=Rab11b PE=1 SV=3	4.991	2	2	2	1	0	0.627827	2.21269e+06	6.72406e+06
Q8C1A5	Thimet oligopeptidase OS=Mus musculus OX=10090 GN=Thop1 PE=1 SV=1	4.929	2	2	2	0.01 (D338A Only)	-6.64	1e-17	1.29962e+06
Q64105	Sepiapterin reductase OS=Mus musculus OX=10090 GN=Spr PE=1 SV=1	4.883	1	2	1	100 (SelO Only)	6.64	1e-17		995169
Q8BMF4	Dihydrolipoyllysine-residue acetyltransferase component of pyruvate dehydrogenase complex, mitochondrial OS=Mus musculus OX=10090 GN=Dlat PE=1 SV=2	4.873	1	2	1	3.499	1.81	0.0708671	423387	1.48136e+06
Q07813	Apoptosis regulator BAX OS=Mus musculus OX=10090 GN=Bax PE=1 SV=1	4.871	2	2	2	0.01 (D338A Only)	-6.64	1e-17
P50171	(3R)-3-hydroxyacyl-CoA dehydrogenase OS=Mus musculus OX=10090 GN=Hsd17b8 PE=1 SV=2	4.743	2	3	2	100 (SelO Only)	6.64	1e-17		4.96667e+06
Q80Y81	Zinc phosphodiesterase ELAC protein 2 OS=Mus musculus OX=10090 GN=Elac2 PE=1 SV=1	4.697	2	3	2	1	0	0.627827	7.1316e+06	3.17275e+06
Q8R035	Large ribosomal subunit protein mL62 OS=Mus musculus OX=10090 GN=Mrpl58 PE=1 SV=1	4.634	1	1	1	0.01 (D338A Only)	-6.64	1e-17
Q60692	Proteasome subunit beta type-6 OS=Mus musculus OX=10090 GN=Psmb6 PE=1 SV=3	4.313	2	2	2	0.129	-2.95	6.47322e-08	3.00446e+06	11879740
P84091	AP-2 complex subunit mu OS=Mus musculus OX=10090 GN=Ap2m1 PE=1 SV=1	4.261	3	4	3	2.149	1.1	0.317848	928996	1.99639e+06
Q791V5	Mitochondrial carrier homolog 2 OS=Mus musculus OX=10090 GN=Mtch2 PE=1 SV=1	4.238	1	1	1	100 (SelO Only)	6.64	1e-17
P28352	DNA-(apurinic or apyrimidinic site) endonuclease OS=Mus musculus OX=10090 GN=Apex1 PE=1 SV=2	4.206	2	2	2	100 (SelO Only)	6.64	1e-17
P58059	Small ribosomal subunit protein bS21m OS=Mus musculus OX=10090 GN=Mrps21 PE=1 SV=1	4.186	1	3	1	1.398	0.48	0.831829	1.56136e+06	2.18295e+06
Q99LY9	NADH dehydrogenase [ubiquinone] iron-sulfur protein 5 OS=Mus musculus OX=10090 GN=Ndufs5 PE=1 SV=3	4.174	1	1	1	100 (SelO Only)	6.64	1e-17		7.97231e+06
Q9CRB9	MICOS complex subunit Mic19 OS=Mus musculus OX=10090 GN=Chchd3 PE=1 SV=1	4.163	2	2	2	1.602	0.68	0.657189	1.03404e+06	1.65657e+06
Q9CYG7	Mitochondrial import receptor subunit TOM34 OS=Mus musculus OX=10090 GN=Tomm34 PE=1 SV=1	4.142	1	1	1	100 (SelO Only)	6.64	1e-17		409701
P14152	Malate dehydrogenase, cytoplasmic OS=Mus musculus OX=10090 GN=Mdh1 PE=1 SV=3	4.097	2	3	2	0.15	-2.74	4.45683e-07	3.93698e+06	1.9326e+07
P05132	cAMP-dependent protein kinase catalytic subunit alpha OS=Mus musculus OX=10090 GN=Prkaca PE=1 SV=3	4.075	2	2	1	100 (SelO Only)	6.64	1e-17		1.5753e+06
Q8K411	Presequence protease, mitochondrial OS=Mus musculus OX=10090 GN=Pitrm1 PE=1 SV=1	3.857	2	2	2	100 (SelO Only)	6.64	1e-17		1.66497e+06
P62075	Mitochondrial import inner membrane translocase subunit Tim13 OS=Mus musculus OX=10090 GN=Timm13 PE=1 SV=1	3.845	1	1	1	100 (SelO Only)	6.64	1e-17
Q9CPP6	NADH dehydrogenase [ubiquinone] 1 alpha subcomplex subunit 5 OS=Mus musculus OX=10090 GN=Ndufa5 PE=1 SV=3	3.764	1	1	1	100 (SelO Only)	6.64	1e-17
Q3UMR5	Calcium uniporter protein, mitochondrial OS=Mus musculus OX=10090 GN=Mcu PE=1 SV=2	3.73	1	1	1	100 (SelO Only)	6.64	1e-17
Q9EQI8	Large ribosomal subunit protein mL46 OS=Mus musculus OX=10090 GN=Mrpl46 PE=1 SV=1	3.728	1	1	1	100 (SelO Only)	6.64	1e-17
Q9ER88	Small ribosomal subunit protein mS29 OS=Mus musculus OX=10090 GN=Dap3 PE=1 SV=1	3.687	1	1	1	100 (SelO Only)	6.64	1e-17
P09528	Ferritin heavy chain OS=Mus musculus OX=10090 GN=Fth1 PE=1 SV=2	3.632	2	2	2	0.132	-2.92	9.135e-08	4.30446e+06	12956801
Q8BJZ4	Small ribosomal subunit protein mS35 OS=Mus musculus OX=10090 GN=Mrps35 PE=1 SV=2	3.624	2	2	2	100 (SelO Only)	6.64	1e-17
Q9JK48	Endophilin-B1 OS=Mus musculus OX=10090 GN=Sh3glb1 PE=1 SV=1	3.623	1	1	1	100 (SelO Only)	6.64	1e-17		427186
O70157	DNA topoisomerase 3-alpha OS=Mus musculus OX=10090 GN=Top3a PE=2 SV=1	3.407	1	1	1	100 (SelO Only)	6.64	1e-17
Q9QYB1	Chloride intracellular channel protein 4 OS=Mus musculus OX=10090 GN=Clic4 PE=1 SV=3	3.349	1	1	1	100 (SelO Only)	6.64	1e-17
Q9JKF7	Large ribosomal subunit protein mL39 OS=Mus musculus OX=10090 GN=Mrpl39 PE=1 SV=4	3.295	1	4	1	0.753	-0.41	0.326116	1.69275e+06	1.27436e+06
Q9CPY7	Cytosol aminopeptidase OS=Mus musculus OX=10090 GN=Lap3 PE=1 SV=3	3.27	1	1	1	100 (SelO Only)	6.64	1e-17
Q9D964	Glycine amidinotransferase, mitochondrial OS=Mus musculus OX=10090 GN=Gatm PE=1 SV=1	3.258	2	2	2	100 (SelO Only)	6.64	1e-17		1.33013e+06
Q9DAR7	m7GpppX diphosphatase OS=Mus musculus OX=10090 GN=Dcps PE=1 SV=1	3.21	1	1	1	100 (SelO Only)	6.64	1e-17
Q9Z110	Delta-1-pyrroline-5-carboxylate synthase OS=Mus musculus OX=10090 GN=Aldh18a1 PE=1 SV=2	3.171	1	1	1	100 (SelO Only)	6.64	1e-17		2.11119e+06
Q8CAY6	Acetyl-CoA acetyltransferase, cytosolic OS=Mus musculus OX=10090 GN=Acat2 PE=1 SV=2	3.166	1	1	1	100 (SelO Only)	6.64	1e-17
P58064	Small ribosomal subunit protein bS6m OS=Mus musculus OX=10090 GN=Mrps6 PE=1 SV=3	2.913	1	1	1	0.01 (D338A Only)	-6.64	1e-17
Q9JLJ2	4-trimethylaminobutyraldehyde dehydrogenase OS=Mus musculus OX=10090 GN=Aldh9a1 PE=1 SV=1	2.908	1	1	1	100 (SelO Only)	6.64	1e-17
Q9CXF4	TBC1 domain family member 15 OS=Mus musculus OX=10090 GN=Tbc1d15 PE=1 SV=1	2.904	1	1	1	0.01 (D338A Only)	-6.64	1e-17	2.97242e+06
Q99N94	Large ribosomal subunit protein bL9m OS=Mus musculus OX=10090 GN=Mrpl9 PE=1 SV=2	2.88	1	2	1	1.678	0.75	0.597439	956629	1.60526e+06
Q8BVI4	Dihydropteridine reductase OS=Mus musculus OX=10090 GN=Qdpr PE=1 SV=2	2.837	1	1	1	100 (SelO Only)	6.64	1e-17
Q1HFZ0	RNA cytosine C(5)-methyltransferase NSUN2 OS=Mus musculus OX=10090 GN=Nsun2 PE=1 SV=2	2.716	1	1	1	100 (SelO Only)	6.64	1e-17
Q99N95	Large ribosomal subunit protein uL3m OS=Mus musculus OX=10090 GN=Mrpl3 PE=1 SV=1	2.695	1	2	1	1.072	0.1	0.727499	137401	147309
Q80ZS3	Small ribosomal subunit protein mS26 OS=Mus musculus OX=10090 GN=Mrps26 PE=1 SV=1	2.651	1	1	1	100 (SelO Only)	6.64	1e-17		1.43145e+06
Q62425	Cytochrome c oxidase subunit NDUFA4 OS=Mus musculus OX=10090 GN=Ndufa4 PE=1 SV=2	2.625	1	1	1	100 (SelO Only)	6.64	1e-17
Q9D1I6	Large ribosomal subunit protein uL14m OS=Mus musculus OX=10090 GN=Mrpl14 PE=1 SV=1	2.607	1	2	1	100 (SelO Only)	6.64	1e-17		2.03335e+06
Q9Z1X4	Interleukin enhancer-binding factor 3 OS=Mus musculus OX=10090 GN=Ilf3 PE=1 SV=2	2.565	1	2	1	0.01 (D338A Only)	-6.64	1e-17	2.17497e+06
O09174	Alpha-methylacyl-CoA racemase OS=Mus musculus OX=10090 GN=Amacr PE=1 SV=4	2.536	1	1	1	100 (SelO Only)	6.64	1e-17		1.09787e+06
Q8K2M0	Large ribosomal subunit protein mL38 OS=Mus musculus OX=10090 GN=Mrpl38 PE=1 SV=2	2.52	2	2	2	10.527	3.4	2.28735e-05	1.36349e+06	2.68452e+06
Q9CR59	Large ribosomal subunit protein mL64 OS=Mus musculus OX=10090 GN=Gadd45gip1 PE=1 SV=1	2.443	1	2	1	0.01 (D338A Only)	-6.64	1e-17
Q9CQE3	Small ribosomal subunit protein uS17m OS=Mus musculus OX=10090 GN=Mrps17 PE=1 SV=1	2.432	1	2	1	13.984	3.81	3.4098e-06	1.33673e+06	1.82222e+06
Q9DCT2	NADH dehydrogenase [ubiquinone] iron-sulfur protein 3, mitochondrial OS=Mus musculus OX=10090 GN=Ndufs3 PE=1 SV=2	2.377	1	1	1	0.01 (D338A Only)	-6.64	1e-17
Q8BGQ7	Alanine--tRNA ligase, cytoplasmic OS=Mus musculus OX=10090 GN=Aars1 PE=1 SV=1	2.373	1	1	1	100 (SelO Only)	6.64	1e-17
P70404	Isocitrate dehydrogenase [NAD] subunit gamma 1, mitochondrial OS=Mus musculus OX=10090 GN=Idh3g PE=1 SV=1	2.338	1	1	1	100 (SelO Only)	6.64	1e-17
Q9JK95	p53 apoptosis effector related to PMP-22 OS=Mus musculus OX=10090 GN=Perp PE=1 SV=1	2.287	1	4	1	0.135	-2.89	1.15325e-07	3.81081e+06	7351641
Q9CPR5	Large ribosomal subunit protein uL15m OS=Mus musculus OX=10090 GN=Mrpl15 PE=1 SV=1	2.277	1	1	1	0.01 (D338A Only)	-6.64	1e-17
P61222	ATP-binding cassette sub-family E member 1 OS=Mus musculus OX=10090 GN=Abce1 PE=1 SV=1	2.24	1	1	1	100 (SelO Only)	6.64	1e-17
Q9CQZ5	NADH dehydrogenase [ubiquinone] 1 alpha subcomplex subunit 6 OS=Mus musculus OX=10090 GN=Ndufa6 PE=1 SV=1	2.24	1	2	1	0.102	-3.29	1.102e-06	1.45227e+06	1.80788e+06
Q9CQ40	Large ribosomal subunit protein mL49 OS=Mus musculus OX=10090 GN=Mrpl49 PE=1 SV=1	2.181	1	1	1	0.137	-2.87	0.000101939	279664	886492
Q8C6G8	WD repeat-containing protein 26 OS=Mus musculus OX=10090 GN=Wdr26 PE=1 SV=3	2.143	1	1	1	100 (SelO Only)	6.64	1e-17		1.42068e+06
Q8JZN5	Complex I assembly factor ACAD9, mitochondrial OS=Mus musculus OX=10090 GN=Acad9 PE=1 SV=2	2.129	1	1	1	100 (SelO Only)	6.64	1e-17		1.56208e+06
P41216	Long-chain-fatty-acid--CoA ligase 1 OS=Mus musculus OX=10090 GN=Acsl1 PE=1 SV=2	2.117	1	1	1	100 (SelO Only)	6.64	1e-17
Q9ERS2	NADH dehydrogenase [ubiquinone] 1 alpha subcomplex subunit 13 OS=Mus musculus OX=10090 GN=Ndufa13 PE=1 SV=3	2.114	1	2	1	1.81	0.86	0.347001	5.55545e+06	1.00543e+07
Q3UL36	Arginine and glutamate-rich protein 1 OS=Mus musculus OX=10090 GN=Arglu1 PE=1 SV=2	2.113	1	4	1	100 (SelO Only)	6.64	1e-17		2.3281e+06
Q91YT0	NADH dehydrogenase [ubiquinone] flavoprotein 1, mitochondrial OS=Mus musculus OX=10090 GN=Ndufv1 PE=1 SV=1	2.106	1	2	1	1.379	0.46	0.773573	3.46044e+06	4.7728e+06
Q9CY16	Small ribosomal subunit protein bS1m OS=Mus musculus OX=10090 GN=Mrps28 PE=1 SV=1	2.101	1	1	1	1.781	0.83	0.366848	3.91606e+06	6.97602e+06
P47934	Carnitine O-acetyltransferase OS=Mus musculus OX=10090 GN=Crat PE=1 SV=3	2.065	1	1	1	100 (SelO Only)	6.64	1e-17
Q78IK2	ATP synthase membrane subunit K, mitochondrial OS=Mus musculus OX=10090 GN=Atp5mk PE=1 SV=1	2.062	1	1	1	1.97	0.98	0.252645	4.08318e+06	8.04307e+06
P53986	Monocarboxylate transporter 1 OS=Mus musculus OX=10090 GN=Slc16a1 PE=1 SV=1	2.058	1	1	1	100 (SelO Only)	6.64	1e-17
Q9Z2Y8	Pyridoxal phosphate homeostasis protein OS=Mus musculus OX=10090 GN=Plpbp PE=1 SV=1	2.042	1	1	1	0.01 (D338A Only)	-6.64	1e-17
Q9CPQ1	Cytochrome c oxidase subunit 6C OS=Mus musculus OX=10090 GN=Cox6c PE=1 SV=3	1.986	1	1	1	100 (SelO Only)	6.64	1e-17
Q9DB73	NADH-cytochrome b5 reductase 1 OS=Mus musculus OX=10090 GN=Cyb5r1 PE=1 SV=1	1.972	1	1	1	100 (SelO Only)	6.64	1e-17
Q8R361	Rab11 family-interacting protein 5 OS=Mus musculus OX=10090 GN=Rab11fip5 PE=1 SV=2	1.969	1	1	1	100 (SelO Only)	6.64	1e-17
P10605	Cathepsin B OS=Mus musculus OX=10090 GN=Ctsb PE=1 SV=2	1.954	1	2	1	100 (SelO Only)	6.64	1e-17		4.38314e+06
P03888	NADH-ubiquinone oxidoreductase chain 1 OS=Mus musculus OX=10090 GN=Mtnd1 PE=1 SV=3	1.927	1	2	1	0.01 (D338A Only)	-6.64	1e-17	1.73595e+06
P63037	DnaJ homolog subfamily A member 1 OS=Mus musculus OX=10090 GN=Dnaja1 PE=1 SV=1	1.906	1	1	1	2.283	1.19	0.237689	1.07751e+06	2.45995e+06
Q9D6J6	NADH dehydrogenase [ubiquinone] flavoprotein 2, mitochondrial OS=Mus musculus OX=10090 GN=Ndufv2 PE=1 SV=2	1.894	1	1	1	1.655	0.73	0.667075	547376	906131
Q3TC93	HCLS1-binding protein 3 OS=Mus musculus OX=10090 GN=Hs1bp3 PE=1 SV=2	1.892	1	1	1	100 (SelO Only)	6.64	1e-17
Q9CZ13	Cytochrome b-c1 complex subunit 1, mitochondrial OS=Mus musculus OX=10090 GN=Uqcrc1 PE=1 SV=2	1.876	1	1	1	100 (SelO Only)	6.64	1e-17		767099
O35658	Complement component 1 Q subcomponent-binding protein, mitochondrial OS=Mus musculus OX=10090 GN=C1qbp PE=1 SV=1	1.81	1	1	1	0.01 (D338A Only)	-6.64	1e-17
Q9Z0X1	Apoptosis-inducing factor 1, mitochondrial OS=Mus musculus OX=10090 GN=Aifm1 PE=1 SV=1	1.754	1	2	1	100 (SelO Only)	6.64	1e-17
Q7TMF3	NADH dehydrogenase [ubiquinone] 1 alpha subcomplex subunit 12 OS=Mus musculus OX=10090 GN=Ndufa12 PE=1 SV=2	1.731	1	1	1	0.01 (D338A Only)	-6.64	1e-17
Q9DB77	Cytochrome b-c1 complex subunit 2, mitochondrial OS=Mus musculus OX=10090 GN=Uqcrc2 PE=1 SV=1	1.723	1	1	1	100 (SelO Only)	6.64	1e-17
Q9CQW1	Synaptobrevin homolog YKT6 OS=Mus musculus OX=10090 GN=Ykt6 PE=1 SV=1	1.709	1	1	1	100 (SelO Only)	6.64	1e-17
Q3UIU2	NADH dehydrogenase [ubiquinone] 1 beta subcomplex subunit 6 OS=Mus musculus OX=10090 GN=Ndufb6 PE=1 SV=3	1.687	1	1	1	0.01 (D338A Only)	-6.64	1e-17
Q9D0M3	Cytochrome c1, heme protein, mitochondrial OS=Mus musculus OX=10090 GN=Cyc1 PE=1 SV=1	1.686	1	1	1	100 (SelO Only)	6.64	1e-17
Q9JIK5	Nucleolar RNA helicase 2 OS=Mus musculus OX=10090 GN=Ddx21 PE=1 SV=3	1.669	1	1	1	1.348	0.43	0.815756	3.99401e+06	5.38473e+06
Q99JY0	Trifunctional enzyme subunit beta, mitochondrial OS=Mus musculus OX=10090 GN=Hadhb PE=1 SV=1	1.668	1	1	1	100 (SelO Only)	6.64	1e-17		1.9261e+06
Q99KR3	Endoribonuclease LACTB2 OS=Mus musculus OX=10090 GN=Lactb2 PE=1 SV=1	1.662	1	1	1	100 (SelO Only)	6.64	1e-17
Q8BSK8	Ribosomal protein S6 kinase beta-1 OS=Mus musculus OX=10090 GN=Rps6kb1 PE=1 SV=2	1.658	1	1	1	1	0	0.655619	615362	4.96029e+06
Q61768	Kinesin-1 heavy chain OS=Mus musculus OX=10090 GN=Kif5b PE=1 SV=3	1.657	1	1	1	100 (SelO Only)	6.64	1e-17
Q80Y14	Glutaredoxin-related protein 5, mitochondrial OS=Mus musculus OX=10090 GN=Glrx5 PE=1 SV=2	1.653	1	1	1	100 (SelO Only)	6.64	1e-17
Q6ZWQ0	Nesprin-2 OS=Mus musculus OX=10090 GN=Syne2 PE=1 SV=2	1.638	1	1	1	0.01 (D338A Only)	-6.64	1e-17	4.23945e+07
O88844	Isocitrate dehydrogenase [NADP] cytoplasmic OS=Mus musculus OX=10090 GN=Idh1 PE=1 SV=2	1.637	1	1	1	100 (SelO Only)	6.64	1e-17
P32020	Sterol carrier protein 2 OS=Mus musculus OX=10090 GN=Scp2 PE=1 SV=3	1.598	1	1	1	100 (SelO Only)	6.64	1e-17		905440
Q9DCX2	ATP synthase subunit d, mitochondrial OS=Mus musculus OX=10090 GN=Atp5pd PE=1 SV=3	1.54	1	1	1	100 (SelO Only)	6.64	1e-17
Q9CQC7	NADH dehydrogenase [ubiquinone] 1 beta subcomplex subunit 4 OS=Mus musculus OX=10090 GN=Ndufb4 PE=1 SV=3	1.508	1	1	1	100 (SelO Only)	6.64	1e-17
Q99N84	Small ribosomal subunit protein mS40 OS=Mus musculus OX=10090 GN=Mrps18b PE=1 SV=1	1.49	1	1	1	100 (SelO Only)	6.64	1e-17
P56135	ATP synthase subunit f, mitochondrial OS=Mus musculus OX=10090 GN=Atp5mf PE=1 SV=3	1.485	1	2	1	0.01 (D338A Only)	-6.64	1e-17
Q9JKN1	Zinc transporter 7 OS=Mus musculus OX=10090 GN=Slc30a7 PE=1 SV=1	1.48	1	1	1	100 (SelO Only)	6.64	1e-17
Q91VC9	Growth hormone-inducible transmembrane protein OS=Mus musculus OX=10090 GN=Ghitm PE=1 SV=1	1.479	1	1	1	0.01 (D338A Only)	-6.64	1e-17
Q9CQ69	Cytochrome b-c1 complex subunit 8 OS=Mus musculus OX=10090 GN=Uqcrq PE=1 SV=3	1.477	1	1	1	100 (SelO Only)	6.64	1e-17
Q922Q4	Pyrroline-5-carboxylate reductase 2 OS=Mus musculus OX=10090 GN=Pycr2 PE=1 SV=1	1.42	1	1	1	100 (SelO Only)	6.64	1e-17
Q80ZK0	Small ribosomal subunit protein uS10m OS=Mus musculus OX=10090 GN=Mrps10 PE=1 SV=1	1.387	1	1	1	100 (SelO Only)	6.64	1e-17
Q9CPQ8	ATP synthase subunit g, mitochondrial OS=Mus musculus OX=10090 GN=Atp5mg PE=1 SV=1	1.383	1	1	1	100 (SelO Only)	6.64	1e-17
Q9D0Q7	Large ribosomal subunit protein mL45 OS=Mus musculus OX=10090 GN=Mrpl45 PE=1 SV=1	1.379	1	1	1	100 (SelO Only)	6.64	1e-17		2095167
Q810Q5	Normal mucosa of esophagus-specific gene 1 protein OS=Mus musculus OX=10090 GN=Nmes1 PE=1 SV=1	1.377	1	1	1	14.128	3.82	9.81524e-06	976042	1.32483e+06
Q9D5T0	Outer mitochondrial transmembrane helix translocase OS=Mus musculus OX=10090 GN=Atad1 PE=1 SV=1	1.351	1	1	1	100 (SelO Only)	6.64	1e-17
Q9QZA0	Carbonic anhydrase 5B, mitochondrial OS=Mus musculus OX=10090 GN=Ca5b PE=1 SV=2	1.351	1	1	1	100 (SelO Only)	6.64	1e-17
Q8BIJ6	Isoleucine--tRNA ligase, mitochondrial OS=Mus musculus OX=10090 GN=Iars2 PE=1 SV=1	1.35	1	1	1	100 (SelO Only)	6.64	1e-17
Q03059	Choline O-acetyltransferase OS=Mus musculus OX=10090 GN=Chat PE=2 SV=2	1.292	1	1	1	0.01 (D338A Only)	-6.64	1e-17
Q9CQJ8	NADH dehydrogenase [ubiquinone] 1 beta subcomplex subunit 9 OS=Mus musculus OX=10090 GN=Ndufb9 PE=1 SV=3	1.279	1	1	1	100 (SelO Only)	6.64	1e-17
Q9ESW4	Acylglycerol kinase, mitochondrial OS=Mus musculus OX=10090 GN=Agk PE=1 SV=1	1.27	1	1	1	1.368	0.45	0.884429	1.23949e+06	1.69507e+06
Q9JIM3	DNA excision repair protein ERCC-6-like 2 OS=Mus musculus OX=10090 GN=Ercc6l2 PE=1 SV=3	1.243	1	1	1	1.865	0.9	0.311549	1.66459e+07	3.10367e+07
