# Supplementary material for: A repurposed AMP binding domain reveals mitochondrial protein AMPylation as a regulator of cellular metabolism
Source: Nat Commun. 2025 Aug 23;16:7863. doi: 10.1038/s41467-025-63014-z (PMC12375108; doi:10.1038/s41467-025-63014-z)
Supplement: Supplementary file 5 — Supplementary Data 3 [file 41467_2025_63014_MOESM5_ESM.xlsx]

## Sheet: Metabolites
Lab Name:	Sreelatha Lab
User Name:	Anju Sreelatha
Batch Name	YUMM3.3 SelO
PPMS#:	8386
Date of Submission	2022-10-26
Aquired Date	2022-12-22
							GROUP 1			GROUP 2			AVERAGES		STDEV		FOLD CHANGES		T-TEST	VIP Scores
KEGG	HMDB	Metabolite	Formula	RT	Polarity	m/z	AS_01	AS_02	AS_03	AS_04	AS_05	AS_06	GROUP 1	GROUP 2	GROUP 1	GROUP 2	GROUP 1 / 2	GROUP 2 / 1	GROUP 1 / 2
C01234	HMDB36458	1-Aminocyclopropanecarboxylate	C4H7NO2	7	Positive	102.055	0.000359332	0.000395647	0.000436297	0.000372542	0.00035501	0.000358219	0.000397092	0.000361924	3.85029e-05	9.33415e-06	1.09717	0.911436	0.25119	0.96616
C01152	HMDB00001	1-Methylhistidine	C7H11N3O2	6.7	Positive	170.092	0.00010189	0.000143024	0.000166296	0.000187969	0.000128085	0.000103104	0.00013707	0.000139719	3.26135e-05	4.36123e-05	0.981037	1.01933	0.937198	0.027182
C00597/C00631˜	HMDB00807/HMDB00362	2-/3-Phosphoglycerate	C3H7O7P	9.9	Negative	184.986	2.17946e-05	1.55984e-05	2.22893e-05	3.87247e-05	2.24054e-05	3.45596e-05	1.98941e-05	3.18966e-05	3.7284e-06	8.47929e-06	0.623706	1.60332	0.118725	1.187
	HMDB37115	2-Hydroxy-4-(methylthio)butanoate	C5H10O3S	3.5	Negative	149.028	3.40257e-05	3.73251e-05	3.68295e-05	6.24879e-05	4.69115e-05	4.21491e-05	3.60601e-05	5.05162e-05	1.77918e-06	1.06378e-05	0.713833	1.40089	0.139284	1.2688
C05984	HMDB00008	2-Hydroxybutyrate	C4H8O3	4.5	Negative	103.04	4.04613e-05	4.59853e-05	5.23323e-05	5.76463e-05	4.49789e-05	4.38983e-05	4.62596e-05	4.88412e-05	5.94022e-06	7.64457e-06	0.947145	1.05581	0.669569	0.35109
C01087	HMDB59655	2-Hydroxyglutarate	C5H8O5	9	Negative	147.03	0.00030408	0.000352335	0.000382421	0.000383022	0.000376861	0.00040138	0.000346279	0.000387087	3.95201e-05	1.27551e-05	0.894575	1.11785	0.209047	1.0175
C16699	HMDB12152	2-Mannosyl-3-phosphoglycerate	C9H17O12P	8.7	Negative	347.038	6.87769e-06	5.40163e-06	5.56617e-06	8.98965e-06	5.89875e-06	5.83496e-06	5.9485e-06	6.90778e-06	8.08901e-07	1.80323e-06	0.86113	1.16126	0.46679	0.60714
C01198	HMDB33752	3-(2-Hydroxyphenyl)propanoate	C9H10O3	3	Negative	165.056	7.80052e-05	7.59075e-05	7.53646e-05	0.000107962	9.85342e-05	9.11653e-05	7.64258e-05	9.92206e-05	1.39453e-06	8.41961e-06	0.770261	1.29826	0.0394306	1.4789
C01089	HMDB00357	3-Hydroxybutyrate	C4H8O3	5.7	Negative	103.04	1.75936e-05	1.95744e-05	2.5003e-05	2.45298e-05	1.84621e-05	1.73194e-05	2.07237e-05	2.01038e-05	3.83605e-06	3.87543e-06	1.03083	0.970089	0.853511	0.16803
	HMDB13127	3-Hydroxycarnitine (4:0)	C11H21NO5	5.4	Positive	248.149	2.43915e-06	2.64795e-06	2.78373e-06	2.69439e-06	2.10324e-06	2.24011e-06	2.62361e-06	2.34591e-06	1.73575e-07	3.09453e-07	1.11838	0.894154	0.264353	0.91067
C03761	HMDB00355	3-Hydroxymethylglutarate	C6H10O5	8.3	Negative	161.046	0.000328325	0.000349185	0.000332038	0.000402056	0.000396468	0.000383566	0.000336516	0.00039403	1.11279e-05	9.48307e-06	0.854037	1.17091	0.00265282	1.5209
C03465	HMDB00491	3-Methyl-2-oxovalerate	C6H10O3	2.7	Negative	129.056	0.00890752	0.0105389	0.0112913	0.00857994	0.00713749	0.00599655	0.0102459	0.00723799	0.00121861	0.00129462	1.41558	0.706427	0.0429933	1.2931
C00606	HMDB00996	3-Sulfinoalanine	C3H7NO4S	8	Negative	152.002	1.13313e-05	1.32832e-05	1.54149e-05	1.40805e-05	1.24931e-05	1.23851e-05	1.33431e-05	1.29862e-05	2.04246e-06	9.49224e-07	1.02748	0.973253	0.802562	0.15294
C01035	HMDB03464	4-Guanidinobutanoate	C5H11N3O2	7.3	Positive	146.092	2.70513e-05	3.72589e-05	3.94395e-05	5.95591e-05	4.11555e-05	4.20496e-05	3.45832e-05	4.75881e-05	6.61331e-06	1.03768e-05	0.72672	1.37604	0.153787	1.0903
C00430	HMDB01149	5-Aminolevulinate	C5H9NO3	7.3	Positive	132.066	0.000440585	0.000238274	0.000546212	0.000441545	0.000319515	0.000272865	0.000408357	0.000344642	0.000156478	8.71015e-05	1.18487	0.843972	0.579664	0.35491
C00345	HMDB01316	6-Phosphogluconate	C6H13O10P	10.4	Negative	275.017	3.7281e-05	5.67387e-05	4.86259e-05	7.70548e-05	6.77635e-05	7.22864e-05	4.75485e-05	7.23682e-05	9.77353e-06	4.64619e-06	0.657036	1.52199	0.0311307	1.3661
	HMDB01127	6-Phosphonogluconolactone	C6H11O9P	11	Positive	259.021	1.26111e-05	1.7784e-05	1.55381e-05	2.01702e-05	1.84243e-05	2.08335e-05	1.53111e-05	1.98093e-05	2.5939e-06	1.24447e-06	0.772923	1.29379	0.0767807	1.236
C07091	HMDB60461	Acetylacrylate	C5H6O3	7	Negative	113.024	4.80569e-05	5.20818e-05	5.56333e-05	5.38499e-05	4.90589e-05	4.63005e-05	5.1924e-05	4.97364e-05	3.79067e-06	3.82002e-06	1.04398	0.95787	0.52023	0.53557
	HMDB62715	Acetylaminoadipate	C8H13NO5	9	Positive	204.087	7.00032e-05	7.06718e-05	5.83582e-05	8.52206e-05	7.45737e-05	8.53689e-05	6.63444e-05	8.17211e-05	6.92433e-06	6.19025e-06	0.81184	1.23177	0.0462562	1.2814
C02571	HMDB00201	Acetylcarnitine	C9H17NO4	5.1	Positive	204.123	0.000642456	0.000722935	0.000709365	0.000998594	0.000796256	0.000894027	0.000691585	0.000896293	4.30851e-05	0.000101188	0.771607	1.296	0.0560675	1.3679
C01996	HMDB00895	Acetylcholine	C7H16NO2	6.8	Positive	146.118	0.000289514	0.000308157	0.00030264	0.000426193	0.000402934	0.000378395	0.000300104	0.000402507	9.57649e-06	2.3902e-05	0.745586	1.34123	0.00949206	1.5316
C00024	HMDB01206	Acetyl-CoA	C23H38N7O17P3S	8.2	Positive	810.133	3.54119e-05	3.3187e-05	3.12233e-05	4.24021e-05	4.07876e-05	3.94857e-05	3.32741e-05	4.08918e-05	2.09565e-06	1.46103e-06	0.81371	1.22894	0.00902622	1.4704
C00212	HMDB00050	Adenosine	C10H13N5O4	3.9	Positive	268.104	8.79546e-06	8.37556e-06	6.19432e-06	8.15051e-06	4.16064e-06	6.89293e-06	7.78845e-06	6.40136e-06	1.39643e-06	2.03985e-06	1.21669	0.821904	0.392787	0.69211
C00008	HMDB01341	Adenosine diphosphate	C10H15N5O10P2	8.9	Positive	428.037	0.000372678	0.000323355	0.000286595	0.000352635	0.000317041	0.000308516	0.000327543	0.000326064	4.31938e-05	2.34026e-05	1.00453	0.995486	0.961623	5.6829e-06
C00301	HMDB01178	Adenosine diphosphate ribose	C15H23N5O14P2	8.6	Negative	558.064	1.48102e-06	2.39259e-06	3.67861e-06	6.46608e-06	5.15055e-06	5.21528e-06	2.51741e-06	5.61064e-06	1.1041e-06	7.41541e-07	0.448684	2.22874	0.020494	1.3399
C00020	HMDB00045	Adenosine monophosphate	C10H14N5O7P	7.8	Positive	348.07	7.93529e-05	5.09047e-05	3.92899e-05	3.89663e-05	3.12805e-05	5.35505e-05	5.65158e-05	4.12657e-05	2.06125e-05	1.13116e-05	1.36956	0.730163	0.340563	0.78809
C00002	HMDB00538	Adenosine triphosphate	C10H16N5O13P3	9.8	Positive	508.003	0.00412966	0.00406054	0.00396489	0.00468463	0.00470486	0.00436184	0.00405169	0.00458378	8.274e-05	0.000192471	0.883921	1.13132	0.0267193	1.4486
C00301	HMDB01178	ADP-ribose	C15H23N5O14P2	8.8	Positive	560.079	1.68511e-06	1.6822e-06	0	4.59027e-06	1.83789e-06	0	1.12244e-06	2.14272e-06	9.72061e-07	2.31027e-06	0.523838	1.90899	0.536963	0.30247
C04677	HMDB01517	AICAR	C9H15N4O8P	8.6	Negative	337.055	0	0	0	2.48704e-06	2.64106e-06	0	0	1.70937e-06	0	1.48236e-06	0	#DIV/0!	0.183871	1.1207
C00041	HMDB00161	Alanine	C3H7NO2	7.4	Positive	90.055	0.0014823	0.00166425	0.00159319	0.00189303	0.00156239	0.00154792	0.00157991	0.00166778	9.16979e-05	0.000195208	0.947314	1.05562	0.533839	0.53361
C01551	HMDB00462	Allantoin	C4H6N4O3	6.3	Negative	157.037	5.81571e-05	6.91592e-05	7.86116e-05	8.63813e-05	7.13579e-05	6.78622e-05	6.86427e-05	7.52005e-05	1.0237e-05	9.83936e-06	0.912796	1.09554	0.468619	0.60125
C05519	HMDB04041	Allothreonine	C4H9NO3	7.4	Positive	120.066	0.00260404	0.00300254	0.00325527	0.00276667	0.00269018	0.00269108	0.00295395	0.00271598	0.00032832	4.39059e-05	1.08762	0.91944	0.335708	0.80939
C00026	HMDB00208	alpha-Ketoglutarate	C5H6O5	9.2	Negative	145.014	0.000175142	0.000165438	0.000127836	0.000105242	8.24746e-05	7.33643e-05	0.000156139	8.70268e-05	2.49867e-05	1.64189e-05	1.79414	0.557369	0.0213795	1.4259
C00956	HMDB00510	Aminoadipate	C6H11NO4	8.1	Positive	162.076	4.39606e-05	4.33748e-05	3.58302e-05	4.13164e-05	3.94479e-05	4.37457e-05	4.10552e-05	4.15033e-05	4.53447e-06	2.15499e-06	0.989202	1.01092	0.887392	0.14196
C00062	HMDB00517	Arginine	C6H14N4O2	13	Positive	175.119	0.0108999	0.0122133	0.0159099	0.0170502	0.0107258	0.0112682	0.0130077	0.0130147	0.00259777	0.00350529	0.999459	1.00054	0.997916	0.031878
C03406	HMDB00052	Argininosuccinate	C10H18N4O6	9.2	Positive	291.13	1.42848e-05	8.82706e-06	8.33032e-06	1.06257e-05	1.01129e-05	9.70205e-06	1.04807e-05	1.01469e-05	3.30376e-06	4.62745e-07	1.0329	0.968146	0.877807	0.019475
C00152	HMDB00168	Asparagine	C4H8N2O3	7.8	Positive	133.061	0.000980375	0.00103804	0.00101202	0.00102269	0.00100197	0.000950876	0.00101015	0.000991845	2.88797e-05	3.69619e-05	1.01845	0.981884	0.538293	0.54585
C16433	HMDB00191	Aspartate	C4H7NO4	8.2	Negative	132.03	0.00215318	0.00245618	0.00255049	0.0027075	0.00252928	0.00239987	0.00238662	0.00254555	0.000207591	0.000154458	0.937564	1.06659	0.351907	0.74083
	HMDB00489	Aspartylglycosamine	C12H21N3O8	8.5	Positive	336.14	7.76711e-06	4.93926e-06	0	6.46654e-06	7.2132e-06	8.21639e-06	4.23546e-06	7.29871e-06	3.9311e-06	8.78056e-07	0.580302	1.72324	0.308232	0.82802
	HMDB28761	Asp-Pro	C9H14N2O5	7.7	Positive	231.098	2.09401e-05	2.0783e-05	1.57651e-05	1.90203e-05	1.76817e-05	2.55216e-05	1.91628e-05	2.07412e-05	2.94347e-06	4.19375e-06	0.923899	1.08237	0.624966	0.39176
C08261	HMDB00784	Azelate	C9H16O4	7	Negative	187.098	2.89451e-05	2.4321e-05	2.6346e-05	2.1052e-05	2.47023e-05	2.71652e-05	2.65374e-05	2.43065e-05	2.31797e-06	3.07573e-06	1.09178	0.915934	0.376481	0.70145
C00099	HMDB00056	beta-Alanine	C3H7NO2	7.5	Positive	90.055	0.00152864	0.00165685	0.00153327	0.00141148	0.00156837	0.00154623	0.00157292	0.0015087	7.27207e-05	8.49139e-05	1.04257	0.959168	0.377282	0.6829
C02979	HMDB02520	beta-Glycerophosphate	C3H9O6P	8.3	Negative	171.006	2.95848e-05	3.26626e-05	2.93142e-05	8.38442e-05	7.6277e-05	6.02281e-05	3.05206e-05	7.34497e-05	1.86e-06	1.20592e-05	0.41553	2.40657	0.0231351	1.5414
C00719	HMDB00043	Betaine	C5H11NO2	5.1	Positive	118.086	0.0123811	0.0143368	0.0141337	0.0153935	0.0143847	0.0139114	0.0136172	0.0145632	0.00107529	0.000756998	0.93504	1.06947	0.287851	0.85579
C00318	HMDB00062	Carnitine	C7H15NO3	6.7	Positive	162.112	0.00155073	0.00162876	0.00162976	0.00228218	0.00232877	0.00196679	0.00160308	0.00219258	4.53413e-05	0.000196921	0.73114	1.36773	0.0299688	1.4936
C03017	HMDB00824	Carnitine (3:0)	C10H19NO4	5	Positive	218.139	0.000152425	0.000166279	0.00015778	0.000170832	0.000145005	0.000134577	0.000158828	0.000150138	6.98636e-06	1.86648e-05	1.05788	0.94529	0.513734	0.57738
	HMDB02013	Carnitine (4:0)	C11H21NO4	4.3	Positive	232.154	0.000853667	0.000934844	0.000782247	0.00123715	0.0012648	0.00114841	0.000856919	0.00121679	7.63506e-05	6.08095e-05	0.704246	1.41996	0.00363924	1.5038
	HMDB00378	Carnitine (5:0)	C12H23NO4	4	Positive	246.17	4.62648e-05	5.38504e-05	5.73849e-05	6.57378e-05	5.92813e-05	5.91813e-05	5.25001e-05	6.14001e-05	5.6817e-06	3.75686e-06	0.855048	1.16953	0.0966189	1.1706
C00386	HMDB00033	Carnosine	C9H14N4O3	8	Positive	227.114	9.51556e-05	0.000101422	0.000132569	0.000102568	7.6027e-05	8.00422e-05	0.000109716	8.62125e-05	2.00381e-05	1.4306e-05	1.27262	0.785781	0.181052	1.0291
C00570	HMDB01564	CDP-ethanolamine	C11H20N4O11P2	8.8	Negative	445.053	9.95194e-06	9.67053e-06	7.52498e-06	1.03791e-05	1.04395e-05	9.48033e-06	9.04915e-06	1.00996e-05	1.32745e-06	5.37185e-07	0.895987	1.11609	0.304369	0.83249
C00114	HMDB00097	Choline	C5H14NO	7.6	Positive	104.107	0.0183614	0.0193089	0.0189591	0.0211495	0.0191685	0.0204686	0.0188765	0.0202622	0.000479115	0.00100652	0.931609	1.07341	0.12468	1.1767
C01015	HMDB60460	cis-4-Hydroxyproline	C5H9NO3	7.3	Positive	132.066	0.000440585	0.000237491	0.000574071	0.000432392	0.000319775	0.000272865	0.000417382	0.000341677	0.000169485	8.19873e-05	1.22157	0.81862	0.538041	0.40196
C00815	HMDB00426	Citramalate	C5H8O5	8.6	Negative	147.03	0.000335598	0.000376086	0.000409379	0.000418371	0.000413586	0.00042498	0.000373688	0.000418979	3.69491e-05	5.72151e-06	0.8919	1.1212	0.164925	1.1341
C00158/C00311	HMDB00094/HMDB00193	Citrate/Isocitrate	C6H8O7	11	Negative	191.02	0.0053234	0.00564173	0.00575521	0.00710604	0.00672267	0.00660181	0.00557345	0.00681017	0.000223855	0.000263261	0.8184	1.2219	0.00374625	1.5072
C00327	HMDB00904	Citrulline	C6H13N3O3	7.9	Positive	176.103	7.64706e-05	9.19108e-05	0.000115409	8.40862e-05	5.8528e-05	6.87356e-05	9.45968e-05	7.04499e-05	1.96076e-05	1.2865e-05	1.34275	0.744739	0.160349	1.0738
C00300	HMDB00064	Creatine	C4H9N3O2	7.1	Positive	132.077	0.077317	0.0820446	0.073838	0.0804072	0.0867873	0.0863834	0.0777332	0.084526	0.00411907	0.00357267	0.919637	1.08739	0.098501	1.1615
C00791	HMDB00562	Creatinine	C4H7N3O	4	Positive	114.066	0.00192394	0.00223026	0.00252362	0.00267872	0.00218629	0.00217412	0.00222594	0.00234638	0.000299866	0.000287879	0.948671	1.05411	0.64219	0.40528
C13050		Cyclic ADP-ribose	C15H21N5O13P2	8.2	Negative	540.054	0.000664475	0.000670461	0.000582168	0.000725527	0.000756342	0.000734202	0.000639035	0.00073869	4.93386e-05	1.58906e-05	0.865091	1.15595	0.0613704	1.3358
C02291	HMDB00099	Cystathionine	C7H14N2O4S	8.9	Positive	223.075	3.24527e-06	3.58554e-06	2.937e-06	3.08505e-06	3.48907e-06	2.82757e-06	3.25594e-06	3.1339e-06	3.24399e-07	3.33444e-07	1.03894	0.962517	0.673137	0.35901
C00506	HMDB02757	Cysteate	C3H7NO5S	8.5	Negative	167.997	7.94537e-06	1.01619e-05	1.19853e-05	1.2923e-05	9.61404e-06	1.26624e-05	1.00309e-05	1.17332e-05	2.02315e-06	1.83984e-06	0.854915	1.16971	0.342128	0.73505
C01420	HMDB00192	Cystine	C6H12N2O4S2	8.7	Positive	241.031	5.1423e-05	6.09167e-05	0.000167392	8.57785e-05	4.05215e-05	4.61223e-05	9.32438e-05	5.74741e-05	6.43892e-05	2.46718e-05	1.62236	0.616385	0.444907	0.65474
C00112	HMDB01546	Cytidine diphosphate	C9H15N3O11P2	10	Negative	402.011	1.96532e-05	1.77581e-05	1.67087e-05	2.49518e-05	2.2282e-05	1.94467e-05	1.804e-05	2.22268e-05	1.49237e-06	2.75298e-06	0.811633	1.23208	0.101149	1.2034
C00055	HMDB00095	Cytidine monophosphate	C9H14N3O8P	8.9	Negative	322.045	4.25438e-05	4.46086e-05	3.55075e-05	6.13158e-05	5.97311e-05	5.81174e-05	4.08866e-05	5.97214e-05	4.77147e-06	1.59921e-06	0.684623	1.46066	0.0135427	1.4863
C00063˜	HMDB00082	Cytidine triphosphate	C9H16N3O14P3	11	Negative	481.977	0.000168959	0.000181201	0.000176533	0.000277768	0.00024232	0.000217041	0.000175564	0.00024571	6.17809e-06	3.05048e-05	0.714519	1.39954	0.0525837	1.4454
C00380	HMDB00630	Cytosine	C4H5N3O	5	Positive	112.051	9.36462e-06	7.18238e-06	8.69824e-06	1.13511e-05	1.02324e-05	8.66551e-06	8.41508e-06	1.0083e-05	1.11834e-06	1.34904e-06	0.834579	1.19821	0.177004	0.99777
C01571	HMDB00511	Decanoate	C10H20O2	2	Negative	171.139	0.00017736	0.000171116	0.000158582	0.000131915	0.000149923	0.000147462	0.00016902	0.0001431	9.56323e-06	9.76411e-06	1.18113	0.846647	0.0303829	1.3562
C00131	HMDB01532	Deoxyadenosine triphosphate	C10H16N5O12P3	9.2	Negative	489.994	3.77997e-06	3.54759e-06	3.9424e-06	4.81954e-06	5.25019e-06	4.2121e-06	3.75665e-06	4.76061e-06	1.98436e-07	5.2155e-07	0.789111	1.26725	0.0647546	1.3543
C01181	HMDB01161	Deoxycarnitine	C7H15NO2	6.4	Positive	146.118	0.000295085	0.000309309	0.00030264	0.000431088	0.000402934	0.000385263	0.000302344	0.000406428	7.11653e-06	2.31118e-05	0.743906	1.34426	0.0106276	1.5414
C00361	HMDB00960	Deoxyguanosine diphosphate	C10H15N5O10P2	9.9	Negative	426.022	0.000314107	0.00032031	0.000289336	0.000399226	0.000364553	0.000348027	0.000307918	0.000370602	1.63881e-05	2.61303e-05	0.830858	1.20357	0.0324297	1.3904
C06772	HMDB04437	Diethanolamine	C4H11NO2	8.7	Positive	106.086	7.69336e-05	3.21458e-05	3.97992e-05	2.62638e-05	4.46126e-05	5.06508e-05	4.96262e-05	4.05091e-05	2.39565e-05	1.27008e-05	1.22506	0.816284	0.600669	0.38874
C00111	HMDB01473	Dihydroxyacetone phosphate	C3H7O6P	9	Negative	168.991	9.47724e-05	4.94551e-05	4.81304e-05	0.000161417	0.000134323	0.000175419	6.41193e-05	0.000157053	2.65547e-05	2.08927e-05	0.408265	2.44939	0.0101336	1.4175
C00842	HMDB01328	dTDP-glucose	C16H26N2O16P2	8.4	Negative	563.068	2.23088e-06	1.55787e-06	1.71407e-06	2.49209e-06	2.32608e-06	2.98365e-06	1.83427e-06	2.60061e-06	3.5224e-07	3.41954e-07	0.705325	1.41779	0.0539355	1.2801
C00503	HMDB02994	Erythritol	C4H10O4	5.2	Negative	121.051	3.78954e-06	4.28423e-06	4.51752e-06	5.70463e-06	4.9189e-06	4.65752e-06	4.19709e-06	5.09368e-06	3.71727e-07	5.44998e-07	0.82398	1.21362	0.0868631	1.2222
C02679	HMDB00638	FA (12:0)	C12H24O2	1.3	Negative	199.17	0.000319077	0.00028406	0.000242746	0.000204347	0.000226452	0.000244019	0.000281961	0.00022494	3.82087e-05	1.98792e-05	1.2535	0.797768	0.105399	1.2119
C06424	HMDB00806	FA (14:0)	C14H28O2	1.6	Negative	227.202	0.000540942	0.000498296	0.000448275	0.000376122	0.000441066	0.00048711	0.000495838	0.000434766	4.63824e-05	5.57613e-05	1.14047	0.876831	0.220751	0.92628
C00249	HMDB00220	FA (16:0)	C16H32O2	1.6	Negative	255.233	0.00823021	0.00722603	0.00673784	0.00486852	0.00686192	0.00712816	0.00739802	0.0062862	0.00076091	0.00123494	1.17687	0.849713	0.268053	0.85966
C08362	HMDB03229	FA (16:1)	C16H30O2	1.7	Negative	253.217	6.47019e-05	5.15761e-05	4.77294e-05	5.4983e-05	5.40169e-05	6.843e-05	5.46691e-05	5.91433e-05	8.89894e-06	8.05702e-06	0.92435	1.08184	0.554059	0.51244
C01530	HMDB00827	FA (18:0)	C18H36O2	1.3	Negative	283.264	0.0040285	0.00352508	0.00325531	0.00228824	0.00333856	0.00338781	0.00360296	0.00300487	0.000392433	0.000621106	1.19904	0.833999	0.243646	0.89158
C00712	HMDB00207	FA (18:1)	C18H34O2	1.3	Negative	281.249	0.000253033	0.000251002	0.000211976	0.000193176	0.000218718	0.000234091	0.00023867	0.000215328	2.31399e-05	2.0667e-05	1.1084	0.9022	0.263306	0.85134
C06425	HMDB02212	FA (20:0)	C20H40O2	1.3	Negative	311.296	3.13614e-05	2.44323e-05	2.30045e-05	1.46753e-05	2.75875e-05	2.61838e-05	2.6266e-05	2.28156e-05	4.47005e-06	7.08449e-06	1.15123	0.868634	0.52177	0.55958
C06423	HMDB62511	FA (8:0)	C8H16O2	1.2	Negative	143.108	0.000108713	0.00010672	8.69629e-05	7.22475e-05	8.57844e-05	7.84842e-05	0.000100799	7.88387e-05	1.20235e-05	6.77538e-06	1.27854	0.782141	0.0665536	1.289
		Fructose	C6H12O6	6.4	Negative	179.056	6.01176e-05	6.66646e-05	7.91655e-05	8.01401e-05	6.76397e-05	6.60012e-05	6.86492e-05	7.12603e-05	9.67779e-06	7.73364e-06	0.963358	1.03804	0.734395	0.30406
C00354	HMDB01058	Fructose 1,6-bisphosphate	C6H14O12P2	11.2	Negative	338.989	0.000301818	0.000239761	0.000246987	0.000467803	0.00037621	0.000428994	0.000262855	0.000424336	3.39353e-05	4.59741e-05	0.619451	1.61433	0.00996053	1.4712
C00085	HMDB00124	Fructose 6-phosphate	C6H13O9P	9	Negative	259.022	0.000302968	0.000343464	0.000317166	0.000484375	0.000433844	0.000425061	0.000321199	0.00044776	2.05472e-05	3.20123e-05	0.717347	1.39403	0.00724502	1.5072
C00122	HMDB00134	Fumarate	C4H4O4	9.3	Negative	115.004	0.000302136	0.000293058	0.000294416	0.000299877	0.000325377	0.000316534	0.000296537	0.000313929	4.89661e-06	1.2948e-05	0.944598	1.05865	0.133062	1.1853
C00446	HMDB00645	Galactose 1-phosphate	C6H13O9P	9.1	Negative	259.022	0.000486698	0.000568952	0.000431453	0.000581204	0.000598674	0.000632755	0.000495701	0.000604211	6.91902e-05	2.62173e-05	0.820411	1.2189	0.0989389	1.2227
C08348	YMDB00674	Galacturonate	C6H10O7	9	Negative	193.035	1.36637e-05	1.67681e-05	1.58205e-05	2.02547e-05	1.86241e-05	1.76636e-05	1.54174e-05	1.88475e-05	1.59101e-06	1.30989e-06	0.81801	1.22248	0.0468722	1.2897
C00334	HMDB00112	Gamma-aminobutyrate	C4H9NO2	7.6	Positive	104.071	0.00115575	0.0012066	0.00111969	0.00139899	0.00145951	0.00139027	0.00116068	0.00141626	4.36659e-05	3.77117e-05	0.819542	1.22019	0.00168832	1.5287
	HMDB28815	Glu-Asp	C9H14N2O7	8.6	Negative	261.073	7.44218e-05	7.86844e-05	6.71821e-05	9.43425e-05	9.79131e-05	8.9863e-05	7.34294e-05	9.40395e-05	5.81504e-06	4.0336e-06	0.780836	1.28068	0.009808	1.461
C00257	HMDB00625	Gluconate	C6H12O7	7.8	Negative	195.051	0.00148983	0.00164119	0.00139752	0.0017209	0.00165384	0.00157064	0.00150952	0.00164846	0.00012302	7.52767e-05	0.915712	1.09205	0.185093	1.0127
C00352	HMDB01254	Glucosamine 6-phosphate	C6H14NO8P	9.1	Negative	258.038	1.30895e-05	1.39781e-05	1.14114e-05	1.9029e-05	1.86032e-05	1.7231e-05	1.28263e-05	1.82877e-05	1.30342e-06	9.39601e-07	0.701362	1.4258	0.00558165	1.4817
C00267	HMDB03345	Glucose	C6H12O6	6.8	Negative	179.056	5.88239e-05	6.66646e-05	7.91234e-05	7.14961e-05	6.62046e-05	6.4479e-05	6.8204e-05	6.73933e-05	1.02369e-05	3.65641e-06	1.01203	0.988114	0.906881	0.046316
C00103	HMDB01586	Glucose 1-phosphate	C6H13O9P	9	Positive	261.037	1.62361e-05	1.8388e-05	1.30144e-05	2.08635e-05	2.20145e-05	1.9347e-05	1.58795e-05	2.07417e-05	2.70447e-06	1.33788e-06	0.765585	1.30619	0.070401	1.2471
C00092	HMDB01401	Glucose 6-phosphate	C6H13O9P	9.4	Negative	259.022	0.000486698	0.000568952	0.000431453	0.000581204	0.000598674	0.000632755	0.000495701	0.000604211	6.91902e-05	2.62173e-05	0.820411	1.2189	0.0989389	1.2227
	HMDB28818	Glu-Glu	C10H16N2O7	9.8	Negative	275.088	3.33386e-06	3.31141e-06	3.80185e-06	3.5387e-06	2.63972e-06	2.31236e-06	3.48237e-06	2.83026e-06	2.76901e-07	6.34985e-07	1.23041	0.812739	0.210212	1.0089
	HMDB28827	Glu-Pro	C10H16N2O5	8.3	Positive	245.113	3.70646e-05	2.40346e-05	3.37904e-05	4.08912e-05	4.97256e-05	4.47489e-05	3.16299e-05	4.51219e-05	6.77834e-06	4.42901e-06	0.700987	1.42656	0.053537	1.2492
C00025	HMDB00148	Glutamate	C5H9NO4	8	Positive	148.06	0.0149615	0.0152314	0.0142787	0.0170311	0.0164255	0.0163892	0.0148239	0.0166153	0.00049106	0.000360591	0.892184	1.12084	0.00880066	1.4762
C00064	HMDB00641	Glutamine	C5H10N2O3	7.8	Positive	147.076	0.0082665	0.00918204	0.0102831	0.00934141	0.00782514	0.00780982	0.00924389	0.00832546	0.00100973	0.000879872	1.11032	0.900644	0.301774	0.81919
C00051	HMDB00125	Glutathione	C10H17N3O6S	7.9	Positive	308.091	0.000213101	0.000221353	5.4008e-05	8.62687e-05	0.000116573	6.06797e-05	0.000162821	8.78405e-05	9.4325e-05	2.79798e-05	1.8536	0.539492	0.300733	0.67814
C00127	HMDB03337	Glutathione disulfide	C20H32N6O12S2	10.2	Positive	613.159	0.00439039	0.00425089	0.00391634	0.00426852	0.00456474	0.00450167	0.00418587	0.00444498	0.000243619	0.000156038	0.941709	1.0619	0.207919	0.96583
C02154	HMDB01051	Glyceraldehyde	C3H6O3	5.5	Negative	89.0244	0.0200089	0.0233481	0.026851	0.0304578	0.0240507	0.0241337	0.0234027	0.0262141	0.00342137	0.00367545	0.892753	1.12013	0.387351	0.70481
C00661	HMDB01112	Glyceraldehyde 3-phosphate	C3H7O6P	9.7	Negative	168.991	6.83121e-05	7.21744e-05	6.80482e-05	0.000135543	0.000126223	0.000119662	6.95115e-05	0.000127142	2.30985e-06	7.98019e-06	0.546722	1.82908	0.00377329	1.5708
C00093	HMDB00126	Glycerol 3-phosphate	C3H9O6P	8.5	Negative	171.006	2.95848e-05	3.26626e-05	2.93142e-05	8.38442e-05	7.6277e-05	6.02281e-05	3.05206e-05	7.34497e-05	1.86e-06	1.20592e-05	0.41553	2.40657	0.0231351	1.5414
C03947		Glycerol cyclic phosphate	C3H7O5P	7	Negative	152.996	1.228e-05	1.28837e-05	9.58997e-06	1.59338e-05	2.04396e-05	1.72593e-05	1.15846e-05	1.78776e-05	1.75354e-06	2.31567e-06	0.647993	1.54323	0.0226035	1.3948
C00670	HMDB00049	Glycerophosphocholine	C8H21NO6P	7.4	Positive	258.111	0.0527736	0.0536052	0.0466147	0.0580112	0.0637021	0.0653473	0.0509978	0.0623535	0.00381864	0.0038495	0.817882	1.22267	0.0222134	1.3784
C01233	HMDB59660	Glycerophosphoethanolamine	C5H14NO6P	8.2	Negative	214.049	0.000555463	0.000530341	0.000463936	0.000698137	0.000762252	0.000688848	0.00051658	0.000716412	4.72898e-05	3.99694e-05	0.721065	1.38684	0.00544809	1.4826
	HMDB11649	Glycerophosphoinositol	C9H19O11P	8.7	Negative	333.059	0.00088874	0.000947017	0.000736532	0.00153379	0.00163706	0.00145075	0.00085743	0.00154053	0.00010868	9.33393e-05	0.55658	1.79669	0.00129166	1.5256
C00581	HMDB00128	Guanidinoacetate	C3H7N3O2	7.6	Positive	118.061	0.000411746	0.000426221	0.000369311	0.000322535	0.000345631	0.000315576	0.000402426	0.000327914	2.95776e-05	1.57331e-05	1.22723	0.814843	0.0300336	1.4137
C00035	HMDB01201	Guanosine diphosphate	C10H15N5O11P2	10.4	Negative	442.017	3.00486e-05	2.73432e-05	2.19028e-05	2.71874e-05	2.42465e-05	2.42649e-05	2.64316e-05	2.5233e-05	4.14871e-06	1.69261e-06	1.0475	0.954652	0.678513	0.29495
C00096	HMDB01163	Guanosine diphosphate mannose	C16H25N5O16P2	10.3	Negative	604.07	8.49973e-06	1.0195e-05	8.97176e-06	9.92911e-06	9.46264e-06	9.83753e-06	9.22215e-06	9.74309e-06	8.74915e-07	2.47156e-07	0.946532	1.05649	0.413052	0.72392
C00144	HMDB01397	Guanosine monophosphate	C10H14N5O8P	9.3	Positive	364.065	5.38576e-06	4.52028e-06	3.07534e-06	3.54266e-06	3.50309e-06	4.45425e-06	4.32713e-06	3.83333e-06	1.16726e-06	5.38094e-07	1.12882	0.885884	0.556253	0.42888
C00191/C00879	HMDB00127/HMDB00639	Hexarates	C6H10O7	8.8	Negative	193.035	1.36637e-05	1.67681e-05	1.58205e-05	2.02547e-05	1.86241e-05	1.76636e-05	1.54174e-05	1.88475e-05	1.59101e-06	1.30989e-06	0.81801	1.22248	0.0468722	1.2897
C00749	HMDB00247	Hexitols	C6H14O6	6.7	Negative	181.072	0.000403383	0.000444146	0.000463161	0.000619122	0.000561332	0.000546761	0.000436897	0.000575738	3.05412e-05	3.82715e-05	0.758846	1.31779	0.00901616	1.4702
C00329	HMDB01514	Hexosamines	C6H13NO5	7.5	Positive	180.087	8.06062e-05	6.23129e-05	0.000101819	5.77578e-05	2.76014e-05	4.34354e-05	8.15794e-05	4.29315e-05	1.9771e-05	1.50845e-05	1.90022	0.526255	0.0586224	1.2539
C01586	HMDB00714	Hippurate	C9H9NO3	3.9	Negative	178.051	7.77792e-05	9.59077e-05	0.000122912	0.000137212	8.53425e-05	9.65036e-05	9.88664e-05	0.000106353	2.27115e-05	2.73014e-05	0.929608	1.07572	0.734085	0.27624
C00135	HMDB00177	Histidine	C6H9N3O2	7.9	Positive	156.077	0.0052012	0.00589581	0.00665605	0.0062926	0.00542672	0.00562323	0.00591769	0.00578085	0.000727673	0.000453948	1.02367	0.976876	0.79846	0.19483
C00263	HMDB00719	Homoserine	C4H9NO3	7.4	Positive	120.066	0.00260404	0.00300254	0.00325527	0.00276667	0.00269018	0.00269108	0.00295395	0.00271598	0.00032832	4.39059e-05	1.08762	0.91944	0.335708	0.80939
C02774	HMDB0002203	Hydroxy-FA (10:0)	C10H20O3	1.6	Negative	187.134	1.51757e-05	9.73062e-06	9.83261e-06	9.51669e-06	9.26813e-06	9.08913e-06	1.15796e-05	9.29132e-06	3.11469e-06	2.14721e-07	1.24629	0.802384	0.330969	0.88357
C08317	HMDB02059	Hydroxy-FA (12:0)	C12H24O3	1.6	Negative	215.165	1.2531e-05	1.21545e-05	1.26935e-05	1.28747e-05	1.05102e-05	1.01423e-05	1.24596e-05	1.11757e-05	2.76495e-07	1.48278e-06	1.11488	0.896954	0.270586	0.95462
C08365	HMDB34297	Hydroxy-FA (18:1)	C18H34O3	1.6	Negative	297.243	5.99404e-05	4.77945e-05	4.70167e-05	3.70151e-05	4.61381e-05	4.9105e-05	5.15838e-05	4.4086e-05	7.24743e-06	6.30072e-06	1.17007	0.854648	0.248957	0.89245
C03672	HMDB00755	Hydroxyphenyllactate	C9H10O4	5.2	Negative	181.051	5.91151e-05	5.88172e-05	5.8236e-05	6.98183e-05	6.37826e-05	6.06375e-05	5.87228e-05	6.47461e-05	4.47098e-07	4.66558e-06	0.906969	1.10257	0.153656	1.1994
C00519	HMDB00965	Hypotaurine	C2H7NO2S	7.4	Positive	110.027	0.00188579	0.00180013	0.00143706	0.00190591	0.00222632	0.00200659	0.00170766	0.00204627	0.000238228	0.00016385	0.834523	1.19829	0.121362	1.1074
C00262	HMDB00157	Hypoxanthine	C5H4N4O	4.6	Positive	137.046	5.17305e-05	6.74795e-05	9.49746e-05	4.51356e-05	3.24053e-05	3.4872e-05	7.13948e-05	3.74709e-05	2.18863e-05	6.75136e-06	1.90534	0.524841	0.104605	1.3296
	HMDB00734	Indole-3-acrylate	C11H9NO2	5.8	Positive	188.071	0.000312972	0.000341006	0.000390768	0.000378175	0.000316174	0.0002967	0.000348249	0.00033035	3.94007e-05	4.25469e-05	1.05418	0.948602	0.621396	0.42579
C00637	HMDB01190	Indoleacetaldehyde	C10H9NO	2.5	Negative	158.061	1.61719e-05	1.79783e-05	2.35891e-05	2.58116e-05	1.8073e-05	1.65235e-05	1.92464e-05	2.01361e-05	3.86778e-06	4.97585e-06	0.955819	1.04622	0.81957	0.16833
C08481	HMDB00682	Indoxyl sulfate	C8H7NO4S	4.1	Negative	212.002	1.44313e-06	1.49407e-06	2.23092e-06	1.81357e-06	1.32822e-06	1.29905e-06	1.72271e-06	1.48028e-06	4.40858e-07	2.89007e-07	1.16377	0.859277	0.476894	0.59022
C00104	HMDB03335	Inosine diphosphate	C10H14N4O11P2	9.8	Negative	427.006	2.13577e-06	2.68995e-06	5.43433e-06	5.65328e-06	2.84522e-06	2.89994e-06	3.42002e-06	3.79948e-06	1.76631e-06	1.60567e-06	0.900128	1.11095	0.796811	0.29004
C00130	HMDB00175	Inosine monophosphate	C10H13N4O8P	8.7	Negative	347.04	6.87769e-06	5.40163e-06	5.56617e-06	8.98965e-06	5.89875e-06	5.83496e-06	5.9485e-06	6.90778e-06	8.08901e-07	1.80323e-06	0.86113	1.16126	0.46679	0.60714
C00407	HMDB00172	Isoleucine	C6H13NO2	5.4	Positive	132.102	0.00725637	0.00820046	0.00956906	0.00965563	0.00777582	0.00768641	0.00834196	0.00837262	0.00116282	0.00111202	0.996338	1.00368	0.975254	0.0347
C00490	HMDB02092	Itaconate	C5H6O4	8.7	Negative	129.019	3.88097e-05	3.98601e-05	5.29815e-05	4.36584e-05	4.60064e-05	4.59543e-05	4.38838e-05	4.52064e-05	7.89632e-06	1.34086e-06	0.970743	1.03014	0.800461	0.30658
C01432	HMDB00190	Lactate	C3H6O3	5.9	Negative	89.0244	0.0200089	0.0233481	0.026851	0.0303002	0.0240507	0.0241337	0.0234027	0.0261615	0.00342137	0.00358444	0.894546	1.11789	0.389598	0.70117
C00123	HMDB00687	Leucine	C6H13NO2	5.2	Positive	132.102	0.00725637	0.00820046	0.00956906	0.00965563	0.00777582	0.00768641	0.00834196	0.00837262	0.00116282	0.00111202	0.996338	1.00368	0.975254	0.0347
	HMDB11175	Leu-Pro	C11H20N2O3	4.5	Positive	229.155	2.02312e-05	2.00395e-05	2.16034e-05	2.98513e-05	1.95873e-05	1.89281e-05	2.06247e-05	2.27889e-05	8.53001e-07	6.12508e-06	0.905033	1.10493	0.604028	0.40808
C16241ÿ	HMDB0001451	Lipoic Acid	C8H14O2S2	2.2	negative	205.036	5.50928e-06	4.28094e-06	6.9167e-06	5.23895e-06	6.39639e-06	4.24638e-06	5.56898e-06	5.29391e-06	1.3189e-06	1.07606e-06	1.05196	0.950607	0.793963	0.19478
C00047	HMDB00182	Lysine	C6H14N2O2	12	Positive	147.113	0.00105326	0.00125517	0.00164637	0.00155091	0.0012073	0.00126529	0.00131827	0.00134117	0.000301549	0.000183946	0.982926	1.01737	0.917072	0.15132
	HMDB10382	Lyso-PC (16:0)	C24H50NO7P	2	Positive	496.34	0.00401767	0.0036292	0.00490527	0.00456684	0.0038003	0.00432091	0.00418405	0.00422935	0.000654104	0.00039139	0.989288	1.01083	0.924005	0.11632
	HMDB11503	Lyso-PE (16:0)	C21H44NO7P	2	Positive	454.293	2.7125e-05	2.60888e-05	2.88255e-05	3.3316e-05	3.21338e-05	3.03073e-05	2.73464e-05	3.1919e-05	1.3817e-06	1.51581e-06	0.856743	1.16721	0.0184157	1.41
	HMDB11130	Lyso-PE (18:0)	C23H48NO7P	2	Positive	482.324	0.000217295	0.000215238	0.000230867	0.000217623	0.000214791	0.000230343	0.000221133	0.000220919	8.49198e-06	8.28311e-06	1.00097	0.99903	0.976528	0.0022454
	HMDB11505	Lyso-PE (18:1)	C23H46NO7P	2	Positive	480.308	4.5851e-05	4.02376e-05	3.81888e-05	3.99389e-05	4.38474e-05	4.61329e-05	4.14258e-05	4.33064e-05	3.9669e-06	3.13223e-06	0.956574	1.0454	0.556156	0.48606
C00149	HMDB00156	Malate	C4H6O5	9.3	Negative	133.014	0.00372515	0.00374918	0.00359645	0.0037305	0.00397163	0.00396342	0.00369026	0.00388852	8.21265e-05	0.00013691	0.949015	1.05372	0.113035	1.1504
C00383	HMDB00691	Malonate	C3H4O4	8.9	Negative	103.004	2.7163e-05	2.9029e-05	3.43495e-05	2.83665e-05	2.26886e-05	2.52063e-05	3.01805e-05	2.54204e-05	3.72908e-06	2.84501e-06	1.18725	0.842281	0.1586	1.0589
C00275	HMDB01078	Mannose 6-phosphate	C6H13O9P	9.1	Negative	259.022	0.000302968	0.000343464	0.000317166	0.000484375	0.000433844	0.000425061	0.000321199	0.00044776	2.05472e-05	3.20123e-05	0.717347	1.39403	0.00724502	1.5072
C00073	HMDB00696	Methionine	C5H11NO2S	5.7	Positive	150.058	0.0006378	0.000705152	0.000782599	0.00078864	0.000639694	0.000626887	0.000708517	0.000685074	7.24579e-05	8.99196e-05	1.03422	0.966912	0.743622	0.29331
C00334	HMDB00112	Methyl 4-aminobutyrate	C5H11NO2	6.3	Positive	118.086	0.00284975	0.00309496	0.00353402	0.00352764	0.00305524	0.00260542	0.00315958	0.00306277	0.000346679	0.000461154	1.03161	0.96936	0.78683	0.23809
C02170	HMDB00202	Methylmalonate	C4H6O4	8.2	Negative	117.019	0.00105728	0.00122944	0.00138952	0.00128101	0.00116089	0.00119898	0.00122542	0.00121363	0.000166157	6.13869e-05	1.00971	0.990382	0.916749	0.053706
	HMDB06024	Mevalolactone	C6H10O3	2.6	Negative	129.056	0.00876739	0.00977361	0.0112225	0.00816947	0.00706627	0.00662148	0.00992118	0.00728574	0.0012342	0.000796995	1.36173	0.734362	0.0444376	1.3509
C00418	HMDB00227	Mevalonate	C6H12O4	5.1	Negative	147.066	2.32653e-05	2.28571e-05	2.74702e-05	3.07582e-05	2.25247e-05	2.31134e-05	2.45309e-05	2.54655e-05	2.55373e-06	4.59314e-06	0.9633	1.0381	0.777443	0.19638
C00137	HMDB00211	Myoinositol	C6H12O6	8.4	Negative	179.056	0.0034756	0.00370377	0.00330114	0.00450201	0.0046318	0.00433684	0.00349351	0.00449022	0.000201909	0.000147834	0.778026	1.2853	0.00317125	1.5177
C03793	HMDB01325	N,N,N-Trimethyllysine	C9H20N2O2	11.3	Positive	189.16	0.000129536	0.000148964	0.000174279	0.000184677	0.000149349	0.000148543	0.000150927	0.000160856	2.24358e-05	2.06331e-05	0.938269	1.06579	0.602919	0.4516
C03626	HMDB01539	N,N-Dimethylarginine	C8H18N4O2	10.8	Positive	203.15	0.000150998	0.000173581	0.000207793	0.000223446	0.000172397	0.000172426	0.000177458	0.000189423	2.85952e-05	2.94651e-05	0.936832	1.06743	0.640296	0.38087
	HMDB13287	N,N-Dimethyllysine	C8H18N2O2	10.7	Positive	175.144	1.76362e-05	2.19521e-05	3.27925e-05	2.41309e-05	1.62634e-05	1.5719e-05	2.41269e-05	1.87044e-05	7.80868e-06	4.70732e-06	1.28991	0.77525	0.372774	0.7405
	HMDB00766	N-Acetylalanine	C5H9NO3	5.1	Negative	130.051	3.86097e-05	4.12399e-05	3.78015e-05	5.04939e-05	5.12221e-05	4.7134e-05	3.9217e-05	4.96167e-05	1.79785e-06	2.18066e-06	0.790399	1.26518	0.00350699	1.5138
C01042	HMDB00812	N-Acetylaspartate	C6H9NO5	8.6	Negative	174.041	3.74763e-05	3.94193e-05	3.85199e-05	4.17887e-05	3.21275e-05	3.91915e-05	3.84718e-05	3.77026e-05	9.72401e-07	4.99977e-06	1.0204	0.980005	0.816581	0.25296
	HMDB02817	N-Acetylhexosamine phosphate	C8H16NO9P	8.6	Negative	300.049	1.15413e-05	1.19172e-05	9.9636e-06	1.59011e-05	1.74499e-05	1.73058e-05	1.11407e-05	1.68856e-05	1.03658e-06	8.55629e-07	0.659774	1.51567	0.00203724	1.5204
C00270	HMDB00230	N-Acetylneuraminate	C11H19NO9	7.5	Positive	310.113	2.26604e-05	2.52444e-05	1.73334e-05	1.445e-05	1.25046e-05	1.99738e-05	2.17461e-05	1.56428e-05	4.03399e-06	3.8748e-06	1.39017	0.719338	0.131878	1.0876
C00437	HMDB06489	N-Acetylornithine	C7H14N2O3	7.2	Negative	173.093	6.8122e-06	7.25256e-06	8.79765e-06	8.77939e-06	7.49731e-06	6.64833e-06	7.6208e-06	7.64168e-06	1.04269e-06	1.07284e-06	0.997269	1.00274	0.98188	0.018607
	HMDB02931	N-Acetylserine	C5H9NO4	6.4	Negative	146.046	5.93674e-05	5.94116e-05	5.73666e-05	7.80289e-05	8.0781e-05	7.21188e-05	5.87152e-05	7.69762e-05	1.16813e-06	4.42601e-06	0.762771	1.31101	0.0142713	1.5328
C00003	HMDB00902	NAD+	C21H27N7O14P2	7.7	Positive	664.116	0.00160936	0.00158895	0.00142929	0.00182285	0.00199293	0.00184575	0.00154253	0.00188718	9.86043e-05	9.23011e-05	0.817376	1.22343	0.0116266	1.4391
C00004	HMDB01487	NADH	C21H29N7O14P2	8.2	Negative	664.117	1.50315e-06	1.20925e-06	2.54891e-06	2.88686e-06	3.18973e-06	1.36179e-06	1.75377e-06	2.47946e-06	7.04118e-07	9.79706e-07	0.70732	1.41379	0.361833	0.68181
C00006	HMDB00217	NADP+	C21H28N7O17P3	10.1	Positive	744.083	5.17479e-05	5.16529e-05	4.52547e-05	5.63245e-05	5.44463e-05	5.16023e-05	4.95518e-05	5.41244e-05	3.72175e-06	2.37747e-06	0.915518	1.09228	0.15992	1.0429
C00005	HMDB00221	NADPH	C21H30N7O17P3	11	Negative	744.084	1.00156e-05	9.93026e-06	9.09977e-06	1.78963e-05	1.06205e-05	1.57782e-05	9.68188e-06	1.4765e-05	5.05925e-07	3.74223e-06	0.655733	1.52501	0.140548	1.2349
C03145	HMDB01015	N-Formylmethionine	C6H11NO3S	4.2	Negative	176.039	2.1533e-05	2.16641e-05	1.885e-05	3.17061e-05	2.97107e-05	2.85743e-05	2.06824e-05	2.99971e-05	1.58825e-06	1.58543e-06	0.68948	1.45037	0.00198334	1.5203
C00153	HMDB01406	Nicotinamide	C6H6N2O	2.5	Positive	123.055	0.00210144	0.00238844	0.00319226	0.00286143	0.00221579	0.00237701	0.00256071	0.00248474	0.000565446	0.000336034	1.03058	0.970331	0.853285	0.10524
C00455	HMDB00229	Nicotinamide mononucleotide	C11H15N2O8P	8	Positive	335.064	1.08431e-05	1.23608e-05	1.36108e-05	1.73622e-05	1.03233e-05	1.29333e-05	1.22716e-05	1.35396e-05	1.38604e-06	3.5584e-06	0.906344	1.10333	0.61125	0.36927
C12269	HMDB02393	N-Methylaspartate	C5H9NO4	7.4	Positive	148.06	0.0149615	0.0152314	0.0142787	0.0170311	0.0164255	0.0163892	0.0148239	0.0166153	0.00049106	0.000360591	0.892184	1.12084	0.00880066	1.4762
C01933	HMDB01645	Norleucine	C6H13NO2	5.1	Positive	132.102	0.00725637	0.00820046	0.00956906	0.00965563	0.00777582	0.00768641	0.00834196	0.00837262	0.00116282	0.00111202	0.996338	1.00368	0.975254	0.0347
C01799	HMDB13716	Norvaline	C5H11NO2	5.84	Negative	116.072	0.00119462	0.00145657	0.00158008	0.00173061	0.00136931	0.00131133	0.00141042	0.00147042	0.000196833	0.00022719	0.9592	1.04254	0.747331	0.26578
	HMDB13286	N-Undecanoylglycine	C13H25NO3	2.5	Negative	242.176	0.000132702	3.4153e-05	4.12136e-05	3.22965e-05	4.70374e-05	3.97501e-05	6.93562e-05	3.96946e-05	5.49726e-05	7.3706e-06	1.74724	0.57233	0.449162	0.62627
C06423ÿÿ	HMDB0000482	Octanoic Acid	C8H16O2	1.66	negative	143.108	0.000108713	0.00010672	8.69629e-05	7.22475e-05	8.57844e-05	7.84842e-05	0.000100799	7.88387e-05	1.20235e-05	6.77538e-06	1.27854	0.782141	0.0665536	1.289
C19670	HMDB02117	Oleamide	C18H35NO	2	Positive	282.279	0.0005255	0.000522859	0.000446503	0.000457904	0.000525841	0.000490228	0.000498288	0.000491324	4.4866e-05	3.39817e-05	1.01417	0.986025	0.841529	0.1612
C21016	HMDB05765	Ophthalmate	C11H19N3O6	7.4	Negative	288.12	2.43986e-05	2.1312e-05	2.07476e-05	6.40707e-05	7.96596e-05	7.54819e-05	2.21528e-05	7.30707e-05	1.96535e-06	8.0693e-06	0.303169	3.29849	0.00587191	1.5703
C00077	HMDB00214	Ornithine	C5H12N2O2	11.3	Positive	133.097	0.000508974	0.000588344	0.000777953	0.000802171	0.000609194	0.000542034	0.00062509	0.000651133	0.000138204	0.000135044	0.960004	1.04166	0.826885	0.19747
C00295	HMDB00226	Orotate	C5H4N2O4	5.7	Negative	155.01	1.39939e-05	1.75263e-05	1.79934e-05	2.18564e-05	1.2293e-05	1.41415e-05	1.65045e-05	1.6097e-05	2.18679e-06	5.07269e-06	1.02532	0.975306	0.907171	0.20453
C00322	HMDB00225	Oxoadipate	C6H8O5	8.7	Negative	159.03	1.99955e-05	2.11321e-05	1.88862e-05	2.13896e-05	2.296e-05	2.33365e-05	2.00046e-05	2.2562e-05	1.12301e-06	1.03268e-06	0.88665	1.12784	0.0443395	1.3089
C00902	HMDB10717	Oxohexanoic acid	C6H10O3	1.9	Negative	129.056	0.00879328	0.00980611	0.0112577	0.00819321	0.0070905	0.00664463	0.00995237	0.00730945	0.00123872	0.000797166	1.36158	0.734443	0.0445351	1.3484
C01879	HMDB00805	Oxoproline	C5H7NO3	5.7	Negative	128.035	0.0120907	0.0136424	0.0158385	0.016079	0.0132765	0.0132217	0.0138572	0.0141924	0.00188308	0.00163407	0.976383	1.02419	0.827524	0.2166
C00864	HMDB00210	Pantothenate	C9H17NO5	5.1	Positive	220.118	8.55659e-05	9.38958e-05	9.35304e-05	9.48526e-05	0.000104944	9.69458e-05	9.09973e-05	9.89141e-05	4.70735e-06	5.3258e-06	0.919963	1.087	0.127012	1.1028
	HMDB00564	PC (32:0)	C40H80NO8P	1.3	Positive	734.569	0.0040388	0.00385792	0.00335946	0.00330965	0.00383387	0.00379965	0.00375206	0.00364772	0.000351821	0.00029328	1.0286	0.972192	0.71392	0.29906
	HMDB08001	PC (32:1)	C40H78NO8P	1.3	Positive	732.554	0.00925295	0.00872841	0.00823807	0.00803927	0.0114773	0.00920469	0.00873981	0.00957375	0.000507535	0.00174847	0.912893	1.09542	0.500197	0.55476
	HMDB07906	PC (32:2)	C40H76NO8P	1.3	Positive	730.538	0.00120202	0.00104005	0.00103045	0.000879095	0.00100272	0.00101624	0.00109084	0.000966015	9.64031e-05	7.55781e-05	1.12921	0.885571	0.156405	1.0499
	HMDB07971	PC (34:1)	C42H82NO8P	1.3	Positive	760.585	0.0179735	0.0171308	0.0157455	0.0175835	0.0189518	0.0195795	0.0169499	0.0187049	0.00112494	0.00102067	0.906174	1.10354	0.11662	1.1175
	HMDB08133	PC (34:2)	C42H80NO8P	1.3	Positive	758.569	0.00478632	0.0045373	0.004288	0.00425024	0.00485509	0.00479593	0.0045372	0.00463375	0.000249161	0.000333449	0.979164	1.02128	0.709974	0.29609
	HMDB08069	PC (36:1)	C44H86NO8P	1.3	Positive	788.616	0.00500831	0.00466029	0.00416526	0.00532739	0.00571694	0.00587065	0.00461129	0.00563833	0.000423659	0.000280032	0.817847	1.22272	0.0312923	1.3607
	HMDB08103	PC (36:2)	C44H84NO8P	1.3	Positive	786.601	0.00960791	0.00915533	0.0081795	0.00928761	0.0101388	0.010594	0.00898091	0.0100068	0.000730004	0.000663142	0.897479	1.11423	0.146601	1.0454
	HMDB08462	PC (36:4)	C44H80NO8P	1.3	Positive	782.569	0.00204	0.0019471	0.00193354	0.00142887	0.00159853	0.00169137	0.00197354	0.00157293	5.79487e-05	0.000133111	1.2547	0.797006	0.0214735	1.4429
	HMDB08016	PC (36:5)	C44H78NO8P	1.3	Positive	780.554	0.000286756	0.000261576	0.000255299	0.000183705	0.000212386	0.000198364	0.000267877	0.000198151	1.66483e-05	1.43417e-05	1.35188	0.739709	0.005689	1.4923
	HMDB08049	PC (38:4)	C46H84NO8P	1.3	Positive	810.601	0.00454454	0.00421863	0.00411022	0.00309614	0.00344613	0.00373154	0.00429113	0.0034246	0.000226052	0.000318248	1.25303	0.798065	0.0222427	1.3943
	HMDB08115	PC (38:5)	C46H82NO8P	1.3	Positive	808.585	0.00205091	0.0019321	0.001973	0.00134161	0.00159494	0.00169005	0.00198533	0.0015422	6.03584e-05	0.000180108	1.28734	0.776798	0.0397276	1.385
	HMDB08280	PC (40:4)	C48H88NO8P	1.3	Positive	838.632	0.000405997	0.000377302	0.000337772	0.000296871	0.00031157	0.000324504	0.00037369	0.000310981	3.42557e-05	1.38258e-05	1.20165	0.83219	0.0709609	1.3248
	HMDB08599	PC (40:5)	C48H86NO8P	1.3	Positive	836.616	0.000672022	0.000626699	0.000613832	0.000501059	0.000574589	0.000566595	0.000637518	0.000547414	3.05662e-05	4.03436e-05	1.1646	0.858665	0.0404553	1.3153
	HMDB08376	PC (40:6)	C48H84NO8P	1.3	Positive	834.601	0.000794681	0.000750874	0.000745531	0.000563865	0.000658928	0.000691241	0.000763695	0.000638011	2.6967e-05	6.6214e-05	1.19699	0.835426	0.0654581	1.2965
C13482	HMDB60244	P-DMEA	C4H12NO4P	8	Negative	168.043	0.000648318	0.000675993	0.000606195	0.000853341	0.000883244	0.000843156	0.000643502	0.000859914	3.51476e-05	2.08364e-05	0.748333	1.3363	0.00196899	1.5419
	HMDB05317	PE (32:0)	C37H74NO8P	1.3	Positive	692.523	9.55815e-05	9.77403e-05	8.34583e-05	5.35529e-05	8.27497e-05	6.77867e-05	9.226e-05	6.80297e-05	7.69855e-06	1.45999e-05	1.35617	0.73737	0.0835895	1.2097
	HMDB08990	PE (34:1)	C39H76NO8P	1.3	Positive	718.538	0.000481736	0.000422355	0.000410973	0.000380078	0.000352765	0.00040199	0.000438355	0.000378278	3.79976e-05	2.46618e-05	1.15882	0.862949	0.0941882	1.2086
	HMDB08960	PE (34:2)	C39H74NO8P	1.3	Positive	716.523	0.000113584	0.000138957	9.83256e-05	0.000104219	0.00011882	0.000112258	0.000116956	0.000111766	2.05246e-05	7.31304e-06	1.04644	0.955624	0.712687	0.28181
	HMDB09057	PE (36:1)	C41H80NO8P	1.3	Positive	746.569	0.0010261	0.0009814	0.000919649	0.000885587	0.00100188	0.000973634	0.000975715	0.000953701	5.34505e-05	6.06553e-05	1.02308	0.977438	0.662137	0.38735
	HMDB09058	PE (36:2)	C41H78NO8P	1.3	Positive	744.554	0.000443993	0.000430023	0.000424628	0.000427395	0.000465546	0.000441543	0.000432882	0.000444828	9.99403e-06	1.92865e-05	0.973144	1.0276	0.411054	0.67422
	HMDB05346	PE (38:1)	C43H84NO8P	1.3	Positive	774.601	0.000438463	0.000422651	0.000410593	0.000423637	0.000422326	0.000436395	0.000423903	0.000427453	1.39772e-05	7.77169e-06	0.991695	1.00837	0.725281	0.29863
	HMDB09420	PE (38:4)	C43H78NO8P	1.3	Positive	768.554	0.000886547	0.000967565	0.000864999	0.000787667	0.000862313	0.000819221	0.00090637	0.000823067	5.40805e-05	3.74714e-05	1.10121	0.908091	0.101755	1.1841
	HMDB09070	PE (38:5)	C43H76NO8P	1.3	Positive	766.538	0.000187904	0.000210438	0.00021553	0.000122307	0.000202509	0.000178324	0.000204624	0.000167714	1.47021e-05	4.11402e-05	1.22008	0.819618	0.256535	0.90414
	HMDB09268	PE (40:5)	C45H80NO8P	1.3	Positive	794.569	0.000146597	0.000162473	0.000131751	0.000111598	0.000143578	0.000145127	0.00014694	0.000133434	1.53639e-05	1.8927e-05	1.10122	0.908087	0.393735	0.68166
C00532/C00474/C00379	HMDB01851/HMDB00508/HMDB02917	Pentitols	C5H12O5	6	Negative	151.061	3.79523e-05	3.95012e-05	4.17776e-05	3.9499e-05	3.60838e-05	3.7104e-05	3.97437e-05	3.75623e-05	1.92413e-06	1.75315e-06	1.05808	0.945112	0.220852	0.94305
C02057	HMDB00159	Phenylalanine	C9H11NO2	5.1	Positive	166.086	0.00314965	0.00362742	0.00412768	0.00407775	0.0033196	0.0032392	0.00363492	0.00354552	0.000489055	0.000462674	1.02522	0.975405	0.829405	0.17966
C00166	HMDB00205	Phenylpyruvate	C9H8O3	2.7	Negative	163.04	6.81439e-06	7.92106e-06	6.89844e-06	8.4367e-06	6.64493e-06	4.64958e-06	7.2113e-06	6.57707e-06	6.16109e-07	1.89447e-06	1.09643	0.912051	0.628108	0.49727
C02305	HMDB0001511	Phosphocreatine	C4H10N3O5P	8.76	Negative	210.029	0.000391086	0.000405693	0.000347748	0.00061081	0.000651386	0.00059348	0.000381509	0.000618559	3.01363e-05	2.97206e-05	0.61677	1.62135	0.000632761	1.5473
C00074	HMDB00263	Phosphoenolpyruvate	C3H5O6P	10.7	Negative	166.975	3.27682e-05	2.36824e-05	3.10125e-05	6.13521e-05	3.23343e-05	3.57273e-05	2.91544e-05	4.31379e-05	4.81946e-06	1.58649e-05	0.675841	1.47964	0.262913	0.99365
C00346	HMDB00224	Phosphoethanolamine	C2H8NO4P	8.4	Positive	142.026	5.46555e-06	3.52406e-06	4.72363e-06	4.30139e-06	3.92729e-06	2.69609e-06	4.57108e-06	3.64159e-06	9.79695e-07	8.39918e-07	1.25524	0.796658	0.281708	0.8119
C05682	HMDB04110	Phosphonoacetate	C2H5O5P	9.5	Negative	138.98	1.90592e-06	2.51135e-06	2.14666e-06	2.13657e-06	2.71092e-06	2.79542e-06	2.18798e-06	2.54764e-06	3.04822e-07	3.58489e-07	0.858825	1.16438	0.257831	0.86746
C00588	HMDB01565	Phosphorylcholine	C5H14NO4P	8.2	Positive	184.073	0.0359004	0.0369087	0.0320237	0.0482031	0.048116	0.0470098	0.0349443	0.0477763	0.00257905	0.000665199	0.731415	1.36721	0.00956926	1.5258
C01005	HMDB00272	Phosphoserine	C3H8NO6P	9.3	Positive	186.016	5.23187e-06	1.61094e-06	2.12048e-06	2.42642e-06	3.26358e-06	3.26618e-06	2.98777e-06	2.98539e-06	1.96008e-06	4.84088e-07	1.00079	0.999206	0.998543	0.26274
	HMDB09778	PI (32:0)	C41H79O13P	1.3	Negative	809.519	1.66402e-05	7.35335e-06	7.11456e-06	7.24692e-06	7.31138e-06	8.69234e-06	1.03694e-05	7.75021e-06	5.43204e-06	8.1654e-07	1.33795	0.747413	0.492454	0.55307
C00408	HMDB00070	Pipecolate	C6H11NO2	5.9	Positive	130.086	1.88674e-05	1.80081e-05	1.87793e-05	1.89321e-05	2.01098e-05	1.99309e-05	1.85516e-05	1.96576e-05	4.7275e-07	6.34632e-07	0.943737	1.05962	0.0779477	1.1896
C16435	HMDB00162	Proline	C5H9NO2	6	Positive	116.071	0.0142431	0.0152003	0.0147953	0.017387	0.0167573	0.0155766	0.0147462	0.0165736	0.00048049	0.000919105	0.889741	1.12392	0.0549367	1.3371
	HMDB12398	PS (34:2)	C40H74NO10P	1.3	Negative	758.498	3.92608e-05	2.24736e-05	1.5907e-05	1.98861e-05	2.47817e-05	2.62695e-05	2.58805e-05	2.36458e-05	1.20439e-05	3.33991e-06	1.09451	0.913653	0.782589	0.076179
	HMDB0112289	PS (36:1)	C42H80NO10P	1.3	Negative	788.545	0.0019825	0.000967648	0.000832108	0.000890424	0.0011438	0.00113412	0.00126075	0.00105612	0.000628714	0.000143575	1.19376	0.837687	0.633139	0.30614
	HMDB12402	PS (36:4)	C42H74NO10P	1.3	Negative	782.498	1.85351e-05	5.23733e-06	5.9446e-06	7.82218e-06	6.20273e-06	7.44675e-06	9.90568e-06	7.15722e-06	7.48167e-06	8.47659e-07	1.38401	0.722537	0.590449	0.2971
	HMDB0112430	PS (38:3)	C44H80NO10P	1.3	Negative	812.545	0.000320492	0.00014774	0.000122617	0.000137423	0.00019115	0.000181042	0.00019695	0.000169871	0.000107726	2.85524e-05	1.1594	0.862511	0.710278	0.17511
	HMDB0112415	PS (38:5)	C44H76NO10P	1.3	Negative	808.513	3.43615e-05	1.33818e-05	1.07903e-05	1.15126e-05	1.72517e-05	1.61605e-05	1.95112e-05	1.49749e-05	1.29258e-05	3.04769e-06	1.30293	0.767503	0.608746	0.29881
	HMDB0112433	PS (38:6)	C44H74NO10P	1.3	Negative	806.498	1.12351e-05	5.02897e-06	4.76077e-06	5.37287e-06	6.97831e-06	7.60934e-06	7.00827e-06	6.65351e-06	3.66298e-06	1.15307e-06	1.05332	0.949379	0.88539	0.055148
	HMDB0112770	PS (40:5)	C46H80NO10P	1.3	Negative	836.545	0.000454511	0.000205225	0.00018035	0.000159004	0.000216793	0.000221779	0.000280029	0.000199192	0.000151617	3.4893e-05	1.40583	0.711326	0.455212	0.61759
	HMDB0112608	PS (40:6)	C46H78NO10P	1.3	Negative	834.529	0.000523918	0.00024058	0.000192445	0.000187649	0.00026174	0.000261034	0.000318981	0.000236808	0.000179105	4.25744e-05	1.347	0.742389	0.513119	0.49292
	HMDB0112797	PS (40:7)	C46H76NO10P	1.3	Negative	832.513	1.48728e-05	4.09418e-06	4.06901e-06	5.20307e-06	5.65111e-06	8.11903e-06	7.67868e-06	6.3244e-06	6.23034e-06	1.57026e-06	1.21414	0.823631	0.74652	0.0227
C06468		Psicose	C6H12O6	5.5	Negative	179.056	2.69114e-05	3.51037e-05	3.83547e-05	6.00196e-05	0	3.41644e-05	3.34566e-05	3.13947e-05	5.8968e-06	3.01055e-05	1.06568	0.93837	0.917282	0.41205
C00250	HMDB01545	Pyridoxal	C8H9NO3	2.8	Positive	168.066	3.66548e-05	4.1756e-05	5.71731e-05	5.05788e-05	3.74576e-05	3.76764e-05	4.51947e-05	4.19043e-05	1.06826e-05	7.51314e-06	1.07852	0.927196	0.68751	0.3208
C00314	HMDB00239	Pyridoxine	C8H11NO3	2.8	Positive	170.081	0.00879591	0.0102358	0.0123326	0.0118967	0.00957281	0.00940863	0.0104548	0.0102927	0.00177849	0.00139152	1.01575	0.984498	0.907398	0.064005
C03722	HMDB00232	Quinolinate	C7H5NO4	9	Negative	166.015	8.47245e-06	8.57835e-06	1.13273e-05	1.03665e-05	9.89346e-06	9.15902e-06	9.45937e-06	9.80634e-06	1.61855e-06	6.08449e-07	0.964618	1.03668	0.754796	0.35056
C06413	HMDB33731	Quinoline	C9H7N	6	Positive	130.065	1.77569e-06	2.06469e-06	1.72598e-06	1.72329e-06	1.8737e-06	1.90858e-06	1.85546e-06	1.83519e-06	1.82901e-07	9.84616e-08	1.01104	0.989077	0.876323	0.13441
C00255	HMDB00244	Riboflavin	C17H20N4O6	3.9	Negative	375.131	3.41797e-06	4.83629e-06	4.97589e-06	5.40782e-06	4.61247e-06	3.60375e-06	4.41005e-06	4.54134e-06	8.61997e-07	9.04137e-07	0.971088	1.02977	0.864418	0.13293
C00199/C00117/C00231	HMDB00618/HMDB01548/HMDB06212	Ribulose/Ribose/Xylulose 5-phosphate	C5H11O8P	8.9	Negative	229.012	5.65936e-05	5.78644e-05	5.42577e-05	9.82815e-05	7.94729e-05	9.95984e-05	5.62386e-05	9.24509e-05	1.82942e-06	1.12586e-05	0.608307	1.64391	0.0280992	1.5157
C00019	HMDB01185	S-Adenosylmethionine	C15H22N6O5S	8.8	Positive	399.145	0.00195032	0.00198689	0.00171511	0.00244965	0.00254857	0.00244595	0.00188411	0.00248139	0.000147497	5.82111e-05	0.759296	1.31701	0.0110939	1.4994
C00805	HMDB01895	Salicylate	C7H6O3	2.7	Negative	137.024	3.501e-05	3.74903e-05	3.94793e-05	4.12856e-05	3.58422e-05	3.6366e-05	3.73265e-05	3.78313e-05	2.23912e-06	3.00298e-06	0.986658	1.01352	0.827796	0.17192
C05382	HMDB01068	Sedoheptulose 7-phosphate	C7H15O10P	9.4	Negative	289.033	4.03818e-05	5.80251e-05	4.49239e-05	5.16978e-05	5.72438e-05	4.62091e-05	4.77769e-05	5.17169e-05	9.16115e-06	5.51742e-06	0.923817	1.08247	0.565155	0.52599
C00065	HMDB00187	Serine	C3H7NO3	7.9	Positive	106.05	0.000752361	0.000824519	0.000823043	0.00067942	0.000641962	0.000632567	0.000799974	0.000651317	4.1241e-05	2.47879e-05	1.22824	0.814172	0.0101374	1.49
C00493	HMDB03070	Shikimate	C7H10O5	7.8	Negative	173.046	3.86746e-05	3.69806e-05	3.82851e-05	3.179e-05	3.12126e-05	3.25523e-05	3.79801e-05	3.18516e-05	8.87254e-07	6.71998e-07	1.19241	0.83864	0.000944854	1.5511
	HMDB12097	SM (d18:1/14:0)	C37H75N2O6P	1.5	Positive	675.544	0.00033513	0.000279925	0.000323208	0.000273449	0.000278327	0.000276156	0.000312754	0.000275977	2.90493e-05	2.4442e-06	1.13326	0.88241	0.158714	1.182
	HMDB10169	SM (d18:1/16:0)	C39H79N2O6P	1.5	Positive	703.575	0.0107935	0.0100648	0.00924862	0.00949039	0.00994314	0.00973785	0.0100356	0.00972379	0.000772835	0.000226702	1.03207	0.968926	0.562546	0.50142
	HMDB01348	SM (d18:1/18:0)	C41H83N2O6P	1.5	Positive	731.606	0.000278881	0.000270199	0.000258001	0.000269193	0.000278031	0.000269826	0.000269027	0.00027235	1.04894e-05	4.93015e-06	0.987799	1.01235	0.655333	0.39144
	HMDB12101	SM (d18:1/18:1)	C41H81N2O6P	1.5	Positive	729.591	7.18731e-05	7.38439e-05	7.59745e-05	7.08004e-05	6.36908e-05	6.50287e-05	7.38972e-05	6.65066e-05	2.05122e-06	3.7782e-06	1.11112	0.899989	0.0566897	1.3111
	HMDB12103	SM (d18:1/22:0)	C45H91N2O6P	1.5	Positive	787.669	0.000363655	0.000335698	0.000270523	0.000347457	0.000407125	0.000359587	0.000323292	0.00037139	4.77894e-05	3.15365e-05	0.870493	1.14877	0.22986	0.91786
C00170	HMDB01173	S-Methylthioadenosine	C11H15N5O3S	2.8	Positive	298.097	7.38129e-05	7.81162e-05	7.52799e-05	7.86794e-05	9.76217e-05	0.000112711	7.57363e-05	9.63373e-05	2.18765e-06	1.7052e-05	0.786158	1.27201	0.169527	1.1663
C00319	HMDB00252	Sphingosine	C18H37NO2	2.5	Positive	300.29	0.000337601	0.000306487	0.000270785	0.000277471	0.000316305	0.000267379	0.000304958	0.000287051	3.34343e-05	2.58316e-05	1.06238	0.941283	0.506045	0.55029
C10172	HMDB04827	Stachydrine	C7H13NO2	5	Positive	144.102	6.95401e-05	7.1254e-05	7.97607e-05	9.32943e-05	8.72373e-05	7.64698e-05	7.35183e-05	8.56671e-05	5.47363e-06	8.52143e-06	0.858186	1.16525	0.11829	1.1472
C08278	HMDB00893	Suberate	C8H14O4	7.5	Negative	173.082	3.56653e-05	3.25318e-05	3.37803e-05	2.6756e-05	2.83871e-05	2.92639e-05	3.39925e-05	2.81357e-05	1.57752e-06	1.27267e-06	1.20816	0.827703	0.00836511	1.4713
C00042	HMDB00254	Succinate	C4H6O4	8.8	Negative	117.019	0.000974234	0.00114647	0.00128603	0.00119547	0.00107004	0.00105253	0.00113558	0.00110601	0.000156183	7.79674e-05	1.02673	0.973964	0.788745	0.19827
C00091˜˜˜˜˜˜˜˜˜˜˜˜˜˜˜˜˜˜˜˜˜˜	HMDB01022	Succinyl-CoA	C25H40N7O19P3S	10.2	Positive	868.139	4.14844e-06	3.96926e-06	3.11562e-06	3.55413e-06	3.67665e-06	4.1358e-06	3.74444e-06	3.78886e-06	5.51894e-07	3.06639e-07	0.988276	1.01186	0.91042	0.13379
C11537	HMDB60176	Sulfolactate	C3H6O6S	10.5	Negative	168.981	1.18584e-05	1.18018e-05	1.12982e-05	1.06459e-05	1.27578e-05	1.03693e-05	1.16528e-05	1.12577e-05	3.08398e-07	1.30646e-06	1.0351	0.966091	0.656336	0.43711
C00245	HMDB00251	Taurine	C2H7NO3S	7.5	Positive	126.022	0.00705921	0.00707671	0.00618155	0.00759288	0.00854833	0.00816082	0.00677249	0.00810068	0.00051184	0.000480556	0.83604	1.19612	0.0307748	1.3407
C01047˜	HMDB62764	Theanine	C7H14N2O3	6.75	Positive	175.108	1.35606e-05	1.59149e-05	2.04836e-05	2.16845e-05	1.54346e-05	1.6694e-05	1.6653e-05	1.79377e-05	3.52001e-06	3.30535e-06	0.928379	1.07715	0.668951	0.37389
C00378	HMDB00235	Thiamine	C12H17N4OS	8.1	Positive	265.112	5.66047e-05	8.63651e-05	9.42006e-05	0	5.56969e-05	4.90532e-05	7.90568e-05	3.49167e-05	1.98349e-05	3.04207e-05	2.26415	0.441666	0.114273	1.0024
	HMDB62164	Thioproline	C4H7NO2S	5	Negative	132.012	1.84723e-06	1.81273e-06	2.20836e-06	2.13e-06	1.61081e-06	1.27787e-06	1.95611e-06	1.67289e-06	2.19138e-07	4.29446e-07	1.1693	0.855216	0.384409	0.75669
	HMDB00943	Threonate	C4H8O5	7.4	Negative	135.03	0.000385848	0.000429547	0.000431549	0.000587878	0.00052383	0.000523878	0.000415648	0.000545195	2.58269e-05	3.69645e-05	0.762384	1.31168	0.010143	1.4754
C00188	HMDB00167	Threonine	C4H9NO3	7.3	Positive	120.066	0.00260404	0.00299676	0.00324239	0.00277936	0.00269104	0.00271218	0.00294773	0.00272753	0.000321986	4.61197e-05	1.08073	0.925298	0.35766	0.77874
C00459˜˜	HMDB0001274	Thymidine triphosphate	C10H17N2O14P3	9.4	Positive	482.997	3.54892e-06	0	0	0	5.51112e-06	4.45912e-06	1.18297e-06	3.32341e-06	2.04897e-06	2.92583e-06	0.355952	2.80937	0.36424	0.65067
C00178	HMDB00262	Thymine	C5H6N2O2	2.6	Negative	125.036	1.5702e-05	1.77551e-05	1.88325e-05	1.83155e-05	1.45003e-05	1.43592e-05	1.74299e-05	1.5725e-05	1.59039e-06	2.24456e-06	1.10842	0.902189	0.349638	0.7724
C01157	HMDB00725	trans-4-Hydroxyproline	C5H9NO3	7	Positive	132.066	0.000439124	0.000237491	0.000580125	0.000488806	0.000329533	0.000254219	0.000418914	0.000357519	0.000172209	0.000119771	1.17172	0.853444	0.6419	0.30771
C02341	HMDB00958	trans-Aconitate	C6H6O6	11.1	Negative	173.009	0.000143355	0.000149099	0.000145788	0.000194488	0.000179985	0.000177076	0.00014608	0.00018385	2.8828e-06	9.32681e-06	0.794564	1.25855	0.0135237	1.5316
C01004	HMDB00875	Trigonelline	C7H7NO2	9	Positive	138.055	4.72654e-05	5.28257e-05	4.6848e-05	6.14358e-05	6.40875e-05	6.20279e-05	4.89797e-05	6.2517e-05	3.33726e-06	1.39192e-06	0.783461	1.27639	0.0104685	1.5047
C00078	HMDB00929	Tryptophan	C11H12N2O2	5.7	Positive	205.097	0.000239153	0.000270822	0.000303105	0.000298197	0.000244816	0.000228375	0.000271027	0.00025713	3.19762e-05	3.65031e-05	1.05405	0.948724	0.64633	0.39956
C01536	HMDB00158	Tyrosine	C9H11NO3	6.5	Positive	182.081	0.000912363	0.00103619	0.00121669	0.0012393	0.000971798	0.000953693	0.00105508	0.00105493	0.000153043	0.000159928	1.00014	0.999858	0.999124	0.014043
C00029	HMDB00286	UDP-glucose	C15H24N2O17P2	9.4	Negative	565.048	0.000640205	0.000663897	0.000583964	0.00104502	0.00102733	0.000969149	0.000629355	0.00101383	4.10562e-05	3.96953e-05	0.620769	1.61091	0.000311154	1.558
C00043	HMDB00290	UDP-N-acetylglucosamine	C17H27N3O17P2	8.8	Negative	606.074	0.000556592	0.000596365	0.000470247	0.000958413	0.000999078	0.000923758	0.000541068	0.000960416	6.4476e-05	3.77001e-05	0.563368	1.77504	0.00169792	1.5356
C00106	HMDB00300	Uracil	C4H4N2O2	3.2	Negative	111.02	0.000381443	0.000412381	0.000469267	0.000471432	0.000409705	0.000403382	0.00042103	0.000428173	4.45461e-05	3.75965e-05	0.983318	1.01696	0.842576	0.18642
C03030		Uracil 5-carboxylate	C5H4N2O4	7.4	Negative	155.01	1.43993e-05	1.75263e-05	1.79934e-05	2.18564e-05	1.2293e-05	1.41415e-05	1.66397e-05	1.6097e-05	1.95422e-06	5.07269e-06	1.03371	0.967385	0.875367	0.24691
C00366	HMDB00289	Urate	C5H4N4O3	7.2	Negative	167.021	0.000619536	0.000687889	0.000824718	0.000716432	0.00058938	0.000610858	0.000710714	0.00063889	0.000104478	6.80062e-05	1.11242	0.898941	0.383292	0.71529
	HMDB00828	Ureidosuccinate	C5H8N2O5	10	Negative	175.036	5.42587e-05	5.1484e-05	6.24615e-05	6.57085e-05	7.19115e-05	7.24336e-05	5.60681e-05	7.00179e-05	5.70802e-06	3.74114e-06	0.800768	1.2488	0.0306025	1.3671
C00299	HMDB00296	Uridine	C9H12N2O6	4.3	Negative	243.062	2.37671e-06	2.30822e-06	1.76016e-06	2.12078e-06	1.58976e-06	1.95104e-06	2.14836e-06	1.88719e-06	3.37932e-07	2.71206e-07	1.13839	0.878432	0.357984	0.71063
C00015	HMDB00295	Uridine diphosphate	C9H14N2O12P2	9.7	Negative	402.995	0.000136524	0.000124329	0.000112534	0.000187227	0.000155163	0.000143869	0.000124463	0.000162086	1.19954e-05	2.24929e-05	0.767879	1.30229	0.0820476	1.2752
C00105	HMDB00288	Uridine monophosphate	C9H13N2O9P	8.6	Negative	323.029	4.83734e-05	3.73936e-05	2.43664e-05	8.73144e-05	6.96213e-05	8.04832e-05	3.67111e-05	7.91396e-05	1.20181e-05	8.92274e-06	0.463878	2.15574	0.00979129	1.4036
C00075	HMDB00285	Uridine triphosphate	C9H15N2O15P3	10.5	Negative	482.961	0.000557222	0.00057681	0.000543677	0.000962385	0.000845727	0.000813559	0.000559236	0.00087389	1.66585e-05	7.83081e-05	0.639939	1.56265	0.0166132	1.5415
C00785	HMDB00301	Urocanate	C6H6N2O2	6.4	Positive	139.05	8.08151e-06	7.27409e-06	7.90959e-06	6.16645e-06	5.61077e-06	5.33079e-06	7.75507e-06	5.70267e-06	4.25313e-07	4.25343e-07	1.3599	0.735348	0.00410354	1.497
C16436	HMDB00883	Valine	C5H11NO2	6.1	Negative	116.072	0.00119462	0.00145657	0.00158173	0.00173061	0.00136931	0.00131133	0.00141097	0.00147042	0.000197544	0.00022719	0.959574	1.04213	0.749889	0.26578
C00385	HMDB00292	Xanthine	C5H4N4O2	5.3	Negative	151.026	0.000273382	0.000321414	0.000366995	0.000400579	0.000316169	0.000314922	0.000320597	0.00034389	4.68117e-05	4.90983e-05	0.932266	1.07265	0.584109	0.46592
C01762	HMDB00299	Xanthosine	C10H12N4O6	7	Negative	283.068	5.45038e-06	5.75552e-06	5.24323e-06	6.30874e-06	5.7983e-06	4.80042e-06	5.48304e-06	5.63582e-06	2.57706e-07	7.67175e-07	0.972892	1.02786	0.769615	0.20172

## Sheet: Legend
No.	Samples Names	Sample Type	Sample Groupings
-	(List the sample labels.)	(Cells, tissues, plasma, etc.)	(List the grouping for your samples.)
1	YUMM3.3 SelO knockout +SelO U667C replicate1	Cells : YUMM3.3	Group1
2	YUMM3.3 SelO knockout +SelO U667C replicate2	Cells : YUMM3.3	Group1
3	YUMM3.3 SelO knockout +SelO U667C replicate3	Cells : YUMM3.3	Group1
4	YUMM3.3 SelO knockout +SelO U667CD338A replicate1	Cells : YUMM3.3	Group2
5	YUMM3.3 SelO knockout +SelO U667C D338A replicate2	Cells : YUMM3.3	Group2
6	YUMM3.3 SelO knockout +SelO U667C D338A replicate3	Cells : YUMM3.3	Group2
